# Supplementary material for: Crystal structure of 3,3′-diisopropyl-1,1′-(pyridine-2,6-di­yl)bis­[1H-imidazole-2(3H)-thione]
Source: Acta Crystallogr E Crystallogr Commun. 2015 Mar 25;71(Pt 4):o255. doi: 10.1107/S2056989015005642 (PMC4438837; doi:10.1107/S2056989015005642)
Supplement: Supplementary file 1 [file e-71-0o255-sup1.cif]

##############################################################################
#                                                                            #
# This CIF contains the data in a paper accepted for publication in          #
# Acta Crystallographica Section E. It conforms to the requirements of       #
# Notes for Authors for Acta Crystallographica Section E, and has been       #
# peer reviewed under the auspices of the IUCr Commission on Journals.       #
#                                                                            #
# Full details of the Crystallographic Information File format               #
# are given in the paper "The Crystallographic Information File (CIF):       #
# a New Standard Archive File for Crystallography" by S. R. Hall, F. H.      #
# Allen and I. D. Brown [Acta Cryst. (1991), A47, 655-685].                  #
#                                                                            #
# The current version of the core CIF dictionary is obtainable from          #
# ftp://ftp.iucr.org/pub/cif_core.dic.                                       #
#                                                                            #
# Software is freely available for graphical display of the structure(s)     #
# in this CIF. For information consult the CIF software page                 #
# http://www.iucr.org/resources/cif/software.                                #
#                                                                            #
# This file may be used for bona fide research purposes within the           #
# scientific community so long as proper attribution is given to the journal # 
# article from which it was obtained.                                        #
#                                                                            #
##############################################################################
data_I
_database_code_depnum_ccdc_archive 'CCDC 1054528'
_audit_creation_method     SHELXL-97
_chemical_name_systematic
;\
3,3'-Diisopropyl-1,1'-(pyridine-2,6-diyl)bis[1<i>H</i>-imidazole-2(3<i>H</i>)-\
thione]
;
_chemical_name_common     ?
_chemical_formula_moiety     'C17 H21 N5 S2'
_chemical_formula_sum     'C17 H21 N5 S2'
_chemical_formula_iupac     'C17 H21 N5 S2'
_chemical_formula_weight     359.51
_chemical_melting_point     ?
_symmetry_cell_setting     monoclinic
_symmetry_space_group_name_H-M     'P 21/c'
loop_
    _symmetry_equiv_pos_as_xyz
    'x, y, z'
    '-x, y+1/2, -z+1/2'
    '-x, -y, -z'
    'x, -y-1/2, z-1/2'
_cell_length_a     14.7942(11)
_cell_length_b     8.9398(7)
_cell_length_c     13.8194(11)
_cell_angle_alpha     90.00
_cell_angle_beta     101.6750(10)
_cell_angle_gamma     90.00
_cell_volume     1789.9(2)
_cell_formula_units_Z     4
_cell_measurement_reflns_used     5873
_cell_measurement_theta_min     2.28
_cell_measurement_theta_max     27.40
_cell_measurement_temperature     293(2)
_exptl_crystal_description     prism
_exptl_crystal_colour     colorless
_exptl_crystal_size_max     0.20
_exptl_crystal_size_mid     0.19
_exptl_crystal_size_min     0.19
_exptl_crystal_density_diffrn     1.334
_exptl_crystal_density_meas     ?
_exptl_crystal_density_method     'not measured'
_exptl_crystal_F_000     760
_exptl_absorpt_coefficient_mu     0.306
_exptl_absorpt_correction_type     multi-scan
_exptl_absorpt_process_details
;
(SADABS; Bruker, 2008)
;
_exptl_absorpt_correction_T_min     0.9413
_exptl_absorpt_correction_T_max     0.9441
_exptl_special_details     ?
_diffrn_ambient_temperature     293(2)
_diffrn_radiation_type     MoK\a
_diffrn_radiation_wavelength     0.71073
_diffrn_radiation_source     'fine-focus sealed tube'
_diffrn_radiation_monochromator     graphite
_diffrn_measurement_device_type     'Bruker SMART CCD area-detector'
_diffrn_measurement_method     'phi and omega scans'
_diffrn_detector_area_resol_mean     ?
_diffrn_reflns_number     14858
_diffrn_reflns_av_R_equivalents     0.0279
_diffrn_reflns_av_sigmaI/netI     0.0274
_diffrn_reflns_theta_min     1.41
_diffrn_reflns_theta_max     27.45
_diffrn_reflns_theta_full     27.45
_diffrn_measured_fraction_theta_max     0.999
_diffrn_measured_fraction_theta_full     0.999
_diffrn_reflns_limit_h_min     -19
_diffrn_reflns_limit_h_max     19
_diffrn_reflns_limit_k_min     -10
_diffrn_reflns_limit_k_max     11
_diffrn_reflns_limit_l_min     -16
_diffrn_reflns_limit_l_max     17
_diffrn_standards_number     ?
_diffrn_standards_interval_count     ?
_diffrn_standards_interval_time     ?
_diffrn_standards_decay_%     ?
_refine_special_details
;
Refinement of <i>F</i>^2^ against ALL reflections. The weighted <i>R</i>-factor
<i>wR</i> and goodness of fit <i>S</i> are based on <i>F</i>^2^, conventional
<i>R</i>-factors <i>R</i> are based on <i>F</i>, with <i>F</i> set to zero for
negative <i>F</i>^2^. The threshold expression of <i>F</i>^2^ >
\s(<i>F</i>^2^) is used only for calculating <i>R</i>-factors(gt) <i>etc</i>.
and is not relevant to the choice of reflections for refinement.
<i>R</i>-factors based on <i>F</i>^2^ are statistically about twice as large
as those based on <i>F</i>, and <i>R</i>- factors based on ALL data will be
even larger.
;
_reflns_number_total     4083
_reflns_number_gt     3131
_reflns_threshold_expression     I>2\s(I)
_refine_ls_structure_factor_coef     Fsqd
_refine_ls_matrix_type     full
_refine_ls_R_factor_all     0.0531
_refine_ls_R_factor_gt     0.0381
_refine_ls_wR_factor_gt     0.1012
_refine_ls_wR_factor_ref     0.1111
_refine_ls_goodness_of_fit_ref     1.020
_refine_ls_restrained_S_all     1.020
_refine_ls_number_reflns     4083
_refine_ls_number_parameters     217
_refine_ls_number_restraints     0
_refine_ls_hydrogen_treatment     constr
_refine_ls_weighting_scheme     calc
_refine_ls_weighting_details
         'calc w=1/[\s^2^(Fo^2^)+(0.0574P)^2^+0.4683P] where P=(Fo^2^+2Fc^2^)/3'
_atom_sites_solution_hydrogens     geom
_atom_sites_solution_primary     direct
_atom_sites_solution_secondary     difmap
_refine_ls_shift/su_max     0.001
_refine_ls_shift/su_mean     0.000
_refine_diff_density_max     0.267
_refine_diff_density_min     -0.307
_refine_ls_extinction_method     none
_refine_ls_extinction_coef     ?
loop_
    _atom_type_symbol
    _atom_type_description
    _atom_type_scat_dispersion_real
    _atom_type_scat_dispersion_imag
    _atom_type_scat_source
    'C' 'C' 0.0033 0.0016
                         'International Tables Vol C Tables 4.2.6.8 and 6.1.1.4'
    'H' 'H' 0.0000 0.0000
                         'International Tables Vol C Tables 4.2.6.8 and 6.1.1.4'
    'N' 'N' 0.0061 0.0033
                         'International Tables Vol C Tables 4.2.6.8 and 6.1.1.4'
    'S' 'S' 0.1246 0.1234
                         'International Tables Vol C Tables 4.2.6.8 and 6.1.1.4'
_computing_data_collection
;
SMART (Bruker, 2008)
;
_computing_cell_refinement
;
SAINT (Bruker, 2008)
;
_computing_data_reduction
;
SAINT (Bruker, 2008)
;
_computing_structure_solution
;
SHELXTL (Sheldrick, 2008)
;
_computing_structure_refinement
;
SHELXTL (Sheldrick, 2008)
;
_computing_molecular_graphics
;
SHELXTL (Sheldrick, 2008)
;
_computing_publication_material
;
SHELXTL (Sheldrick, 2008)
;
loop_
    _atom_site_type_symbol
    _atom_site_label
    _atom_site_fract_x
    _atom_site_fract_y
    _atom_site_fract_z
    _atom_site_U_iso_or_equiv
    _atom_site_adp_type
    _atom_site_calc_flag
    _atom_site_refinement_flags
    _atom_site_occupancy
    _atom_site_symmetry_multiplicity
    _atom_site_disorder_assembly
    _atom_site_disorder_group
    S S1 0.98780(3) 0.42684(7) 0.26709(4) 0.05246(17) Uani d . 1 1 . .
    N N1 0.70991(9) 0.27508(16) 0.09090(10) 0.0329(3) Uani d . 1 1 . .
    C C1 0.62838(10) 0.28936(19) 0.11628(12) 0.0328(4) Uani d . 1 1 . .
    N N2 0.86809(8) 0.25912(16) 0.12935(10) 0.0317(3) Uani d . 1 1 . .
    C C2 0.61678(12) 0.3113(2) 0.21163(13) 0.0392(4) Uani d . 1 1 . .
    H H2A 0.5585 0.3252 0.2259 0.047 Uiso calc R 1 1 . .
    C C3 0.69534(12) 0.3118(2) 0.28522(13) 0.0412(4) Uani d . 1 1 . .
    H H3A 0.6904 0.3248 0.3507 0.049 Uiso calc R 1 1 . .
    N N4 0.55290(9) 0.28823(17) 0.03416(10) 0.0338(3) Uani d . 1 1 . .
    C C4 0.78119(11) 0.2932(2) 0.26209(13) 0.0381(4) Uani d . 1 1 . .
    H H4A 0.8346 0.2907 0.3110 0.046 Uiso calc R 1 1 . .
    N N5 0.42350(9) 0.24388(18) -0.06671(11) 0.0381(3) Uani d . 1 1 . .
    C C5 0.78467(10) 0.27858(18) 0.16342(12) 0.0320(3) Uani d . 1 1 . .
    C C6 0.87118(11) 0.1809(2) 0.04339(12) 0.0364(4) Uani d . 1 1 . .
    H H6A 0.8219 0.1327 0.0029 0.044 Uiso calc R 1 1 . .
    C C7 0.95753(11) 0.1872(2) 0.02932(13) 0.0370(4) Uani d . 1 1 . .
    H H7A 0.9795 0.1438 -0.0226 0.044 Uiso calc R 1 1 . .
    C C8 0.95469(10) 0.31641(18) 0.16853(12) 0.0321(4) Uani d . 1 1 . .
    C C9 1.15933(12) 0.1751(2) 0.08642(16) 0.0503(5) Uani d . 1 1 . .
    H H9A 1.1498 0.0880 0.1237 0.075 Uiso calc R 1 1 . .
    H H9B 1.2240 0.1981 0.0981 0.075 Uiso calc R 1 1 . .
    H H9C 1.1371 0.1562 0.0173 0.075 Uiso calc R 1 1 . .
    C C10 1.10746(11) 0.3058(2) 0.11811(14) 0.0376(4) Uani d . 1 1 . .
    H H10A 1.1317 0.3230 0.1886 0.045 Uiso calc R 1 1 . .
    C C11 1.11964(14) 0.4489(3) 0.06389(19) 0.0612(6) Uani d . 1 1 . .
    H H11A 1.0858 0.5280 0.0873 0.092 Uiso calc R 1 1 . .
    H H11B 1.0970 0.4348 -0.0057 0.092 Uiso calc R 1 1 . .
    H H11C 1.1839 0.4746 0.0756 0.092 Uiso calc R 1 1 . .
    C C12 0.55688(12) 0.3554(2) -0.05536(13) 0.0412(4) Uani d . 1 1 . .
    H H12A 0.6063 0.4095 -0.0696 0.049 Uiso calc R 1 1 . .
    C C13 0.47749(12) 0.3283(2) -0.11682(13) 0.0429(4) Uani d . 1 1 . .
    H H13A 0.4610 0.3604 -0.1820 0.052 Uiso calc R 1 1 . .
    C C14 0.46937(11) 0.2156(2) 0.02667(12) 0.0343(4) Uani d . 1 1 . .
    C C15 0.33079(16) 0.0985(3) -0.20167(18) 0.0644(6) Uani d . 1 1 . .
    H H15A 0.3733 0.0167 -0.1858 0.097 Uiso calc R 1 1 . .
    H H15B 0.3496 0.1609 -0.2505 0.097 Uiso calc R 1 1 . .
    H H15C 0.2700 0.0600 -0.2271 0.097 Uiso calc R 1 1 . .
    C C16 0.32985(12) 0.1895(2) -0.10926(14) 0.0461(5) Uani d . 1 1 . .
    H H16A 0.3102 0.1238 -0.0606 0.055 Uiso calc R 1 1 . .
    C C17 0.26378(14) 0.3198(3) -0.12819(18) 0.0624(6) Uani d . 1 1 . .
    H H17A 0.2647 0.3725 -0.0675 0.094 Uiso calc R 1 1 . .
    H H17B 0.2025 0.2835 -0.1538 0.094 Uiso calc R 1 1 . .
    H H17C 0.2821 0.3862 -0.1753 0.094 Uiso calc R 1 1 . .
    S S2 0.43238(3) 0.11047(6) 0.11128(3) 0.04734(15) Uani d . 1 1 . .
    N N3 1.00857(9) 0.26980(15) 0.10570(10) 0.0320(3) Uani d . 1 1 . .
loop_
    _atom_site_aniso_label
    _atom_site_aniso_U_11
    _atom_site_aniso_U_22
    _atom_site_aniso_U_33
    _atom_site_aniso_U_12
    _atom_site_aniso_U_13
    _atom_site_aniso_U_23
    S1 0.0442(3) 0.0663(4) 0.0481(3) -0.0154(2) 0.0122(2) -0.0280(2)
    N1 0.0281(6) 0.0399(8) 0.0307(7) -0.0005(6) 0.0055(5) -0.0020(6)
    C1 0.0289(7) 0.0370(9) 0.0321(9) -0.0014(6) 0.0052(6) -0.0018(7)
    N2 0.0271(6) 0.0376(8) 0.0295(7) 0.0002(5) 0.0033(5) -0.0056(6)
    C2 0.0333(8) 0.0507(11) 0.0350(9) -0.0015(7) 0.0103(7) -0.0051(8)
    C3 0.0415(9) 0.0539(11) 0.0287(9) -0.0068(8) 0.0084(7) -0.0052(8)
    N4 0.0273(6) 0.0459(8) 0.0279(7) 0.0001(6) 0.0052(5) 0.0013(6)
    C4 0.0343(8) 0.0471(10) 0.0311(9) -0.0035(7) 0.0019(7) -0.0015(7)
    N5 0.0317(7) 0.0496(9) 0.0307(7) -0.0029(6) 0.0011(6) 0.0035(7)
    C5 0.0294(7) 0.0333(9) 0.0328(9) -0.0013(6) 0.0052(6) -0.0024(7)
    C6 0.0332(8) 0.0427(10) 0.0308(9) 0.0003(7) 0.0008(7) -0.0088(7)
    C7 0.0355(8) 0.0447(10) 0.0299(9) 0.0041(7) 0.0040(7) -0.0070(7)
    C8 0.0293(7) 0.0348(9) 0.0311(9) 0.0004(6) 0.0034(6) -0.0014(7)
    C9 0.0335(9) 0.0548(12) 0.0640(13) 0.0066(8) 0.0131(9) -0.0002(10)
    C10 0.0257(7) 0.0468(10) 0.0390(10) -0.0017(7) 0.0034(7) -0.0015(8)
    C11 0.0445(11) 0.0536(13) 0.0861(17) -0.0055(9) 0.0149(11) 0.0126(12)
    C12 0.0363(9) 0.0543(11) 0.0342(9) -0.0048(8) 0.0103(7) 0.0044(8)
    C13 0.0413(9) 0.0568(12) 0.0300(9) -0.0008(8) 0.0055(7) 0.0078(8)
    C14 0.0276(7) 0.0439(10) 0.0310(9) 0.0014(7) 0.0047(6) 0.0007(7)
    C15 0.0577(13) 0.0512(13) 0.0718(16) 0.0040(10) -0.0162(11) -0.0118(11)
    C16 0.0344(9) 0.0589(12) 0.0396(10) -0.0094(8) -0.0050(7) 0.0097(9)
    C17 0.0375(10) 0.0818(17) 0.0643(14) 0.0058(10) 0.0019(10) -0.0163(13)
    S2 0.0384(2) 0.0678(4) 0.0345(3) -0.0096(2) 0.00434(18) 0.0117(2)
    N3 0.0275(6) 0.0369(7) 0.0304(7) 0.0015(5) 0.0026(5) -0.0021(6)
_geom_special_details
;
All e.s.d.'s (except the e.s.d. in the dihedral angle between two l.s. planes)
are estimated using the full covariance matrix. The cell e.s.d.'s are taken
into account individually in the estimation of e.s.d.'s in distances, angles
and torsion angles; correlations between e.s.d.'s in cell parameters are only
used when they are defined by crystal symmetry. An approximate (isotropic)
treatment of cell e.s.d.'s is used for estimating e.s.d.'s involving l.s.
planes.
;
loop_
    _geom_bond_atom_site_label_1
    _geom_bond_atom_site_label_2
    _geom_bond_site_symmetry_2
    _geom_bond_distance
    _geom_bond_publ_flag
    S1 C8 . 1.6732(17) ?
    N1 C1 . 1.329(2) ?
    N1 C5 . 1.334(2) ?
    C1 C2 . 1.377(2) ?
    C1 N4 . 1.422(2) ?
    N2 C6 . 1.387(2) ?
    N2 C8 . 1.384(2) ?
    N2 C5 . 1.418(2) ?
    C2 C3 . 1.381(2) ?
    C3 C4 . 1.381(2) ?
    N4 C12 . 1.387(2) ?
    N4 C14 . 1.381(2) ?
    C4 C5 . 1.381(2) ?
    N5 C14 . 1.355(2) ?
    N5 C13 . 1.382(2) ?
    N5 C16 . 1.474(2) ?
    C6 C7 . 1.332(2) ?
    C7 N3 . 1.381(2) ?
    C8 N3 . 1.358(2) ?
    C9 C10 . 1.511(3) ?
    C10 N3 . 1.474(2) ?
    C10 C11 . 1.511(3) ?
    C12 C13 . 1.325(2) ?
    C14 S2 . 1.6759(18) ?
    C15 C16 . 1.517(3) ?
    C16 C17 . 1.508(3) ?
loop_
    _geom_angle_atom_site_label_1
    _geom_angle_atom_site_label_2
    _geom_angle_atom_site_label_3
    _geom_angle_site_symmetry_1
    _geom_angle_site_symmetry_3
    _geom_angle
    _geom_angle_publ_flag
    C1 N1 C5 . . 117.28(14) ?
    N1 C1 C2 . . 124.19(15) ?
    N1 C1 N4 . . 113.38(14) ?
    C2 C1 N4 . . 122.34(14) ?
    C6 N2 C8 . . 109.47(13) ?
    C6 N2 C5 . . 121.87(13) ?
    C8 N2 C5 . . 128.58(14) ?
    C3 C2 C1 . . 117.12(15) ?
    C2 C3 C4 . . 120.37(16) ?
    C12 N4 C14 . . 109.60(14) ?
    C12 N4 C1 . . 122.72(13) ?
    C14 N4 C1 . . 127.55(14) ?
    C5 C4 C3 . . 117.37(15) ?
    C14 N5 C13 . . 110.50(14) ?
    C14 N5 C16 . . 124.60(15) ?
    C13 N5 C16 . . 124.89(15) ?
    N1 C5 C4 . . 123.57(14) ?
    N1 C5 N2 . . 113.12(14) ?
    C4 C5 N2 . . 123.25(14) ?
    C7 C6 N2 . . 107.61(14) ?
    C6 C7 N3 . . 107.66(15) ?
    N3 C8 N2 . . 104.65(13) ?
    N3 C8 S1 . . 126.06(12) ?
    N2 C8 S1 . . 129.20(12) ?
    N3 C10 C11 . . 110.02(14) ?
    N3 C10 C9 . . 110.36(15) ?
    C11 C10 C9 . . 113.10(16) ?
    C13 C12 N4 . . 107.49(15) ?
    C12 C13 N5 . . 107.80(16) ?
    N5 C14 N4 . . 104.58(14) ?
    N5 C14 S2 . . 126.72(13) ?
    N4 C14 S2 . . 128.67(13) ?
    N5 C16 C15 . . 110.17(16) ?
    N5 C16 C17 . . 109.80(17) ?
    C15 C16 C17 . . 112.60(16) ?
    C8 N3 C7 . . 110.61(13) ?
    C8 N3 C10 . . 123.79(14) ?
    C7 N3 C10 . . 125.60(14) ?
loop_
    _geom_hbond_atom_site_label_D
    _geom_hbond_atom_site_label_H
    _geom_hbond_atom_site_label_A
    _geom_hbond_site_symmetry_A
    _geom_hbond_distance_DH
    _geom_hbond_distance_HA
    _geom_hbond_distance_DA
    _geom_hbond_angle_DHA
    C13 H13A S2 4_565 0.93 2.81 3.7214(18) 166
data_New_Global_Publ_Block
_journal_date_recd_electronic     2015-03-18
_journal_date_accepted     2015-03-19
_journal_name_full     'Acta Crystallographica, Section E'
_journal_year     2015
_journal_volume     71
_journal_issue      4
_journal_page_first     o255
_journal_page_last     o255
_journal_paper_category     HO
_journal_paper_doi     10.1107/S2056989015005642
_journal_coeditor_code     HB7387
_publ_contact_author_name     'Ying Sun'
_publ_contact_author_address
;
Anhui Normal University, Wuhu, 241000, People's Republic of China
;
_publ_contact_author_email     'syw963@mail.ahnu.edu.cn'
_publ_contact_author_fax     '008605533869302'
_publ_contact_author_phone     '008605533869302'
_publ_section_title
;\
Crystal structure of
3,3'-diisopropyl-1,1'-(pyridine-2,6-diyl)bis[1<i>H</i>-imidazole-2(3<i>H</i>)\
-thione]
;
loop_
    _publ_author_name
    _publ_author_footnote
    _publ_author_address
    'Sun, Ying' .
;
Anhui Normal University, Wuhu, 241000, People's Republic of China
;
    'Wang, Hui' .
;
Anhui Normal University, Wuhu, 241000, People's Republic of China
;
    'Jia, Wei-Guo' .
;
Anhui Normal University, Wuhu, 241000, People's Republic of China
;
_publ_section_synopsis
;
The title compund, C~17~H~21~N~5~S~2~, was prepared by a one-pot synthesis
<i>via</i> the reactions of 2,6-bis(1-isopropylimidazolium)pyridine dibromide
with sulfur powder in the presence of K~2~CO~3~. The title compound was
thermally stable and inert toward air and moisture in the solid state, and was
soluble in common organic solvents such as CH~2~Cl~2~, CHCl~3~ and THF.
;
