# Supplementary material for: Crystal structure of 3,3′-diisopropyl-1,1′-(pyridine-2,6-di­yl)bis­[1H-imidazole-2(3H)-thione]
Source: Acta Crystallogr E Crystallogr Commun. 2015 Mar 25;71(Pt 4):o255. doi: 10.1107/S2056989015005642 (PMC4438837; doi:10.1107/S2056989015005642)
Supplement: Supplementary file 2 [file e-71-0o255-Isup2.hkl]

# 
# h,k,l, Fc-squared, Fo-squared, sigma(Fo-squared) and status flag 
# 
data_I
_shelx_title ' YGZ in P2(1)/c' 
_shelx_refln_list_code          4 
_shelx_F_calc_maximum      248.45 
_exptl_crystal_F_000       760.00 
_reflns_d_resolution_high  0.7710 
 
loop_ 
 _symmetry_equiv_pos_as_xyz 
 'x, y, z' 
 '-x, y+1/2, -z+1/2' 
 '-x, -y, -z' 
 'x, -y-1/2, z-1/2' 
 
_cell_length_a    14.7942 
_cell_length_b     8.9398 
_cell_length_c    13.8194 
_cell_angle_alpha  90.000 
_cell_angle_beta  101.675 
_cell_angle_gamma  90.000 
 
_shelx_F_squared_multiplier     1.000 
 
loop_ 
 _refln_index_h 
 _refln_index_k 
 _refln_index_l 
 _refln_F_squared_calc 
 _refln_F_squared_meas 
 _refln_F_squared_sigma 
 _refln_observed_status 
   1   0   0      263.91      257.83      6.74 o 
   2   0   0    11508.85    11069.96    169.74 o 
   3   0   0      714.22      758.26     12.81 o 
   4   0   0      449.77      471.56      7.82 o 
   5   0   0     1363.30     1250.32     18.17 o 
   6   0   0      337.07      336.72      7.04 o 
   7   0   0    13346.07    13512.58    158.61 o 
   8   0   0        1.68        1.92      1.78 o 
   9   0   0     5688.10     5891.74     73.11 o 
  10   0   0       10.40        9.06      2.15 o 
  11   0   0       11.08       13.60      3.44 o 
  12   0   0      354.99      398.64     27.34 o 
  13   0   0        4.25        4.62      6.25 o 
  14   0   0      420.12      449.17     15.27 o 
  15   0   0       49.42       45.19      7.12 o 
  16   0   0      242.19      242.24     12.10 o 
  17   0   0       18.54       24.09      5.52 o 
  18   0   0      164.71      149.76     10.83 o 
   1   1   0     1796.19     1797.40     19.09 o 
   2   1   0     1230.68     1257.81     11.36 o 
   3   1   0      249.64      302.21      3.84 o 
   4   1   0     1662.02     1760.35     16.18 o 
   5   1   0        0.40        0.25      0.74 o 
   6   1   0     3240.70     3310.17     29.59 o 
   7   1   0        0.59       -0.21      0.89 o 
   8   1   0      435.03      449.32      6.67 o 
   9   1   0      280.19      299.93      5.49 o 
  10   1   0        6.39        4.54      1.41 o 
  11   1   0     1777.78     1802.17     24.03 o 
  12   1   0      265.34      271.51      7.72 o 
  13   1   0     2016.42     1853.25     26.24 o 
  14   1   0      316.38      340.65      9.42 o 
  15   1   0      131.88      116.33      5.93 o 
  16   1   0       61.88       71.53      5.52 o 
  17   1   0       25.87       20.72      3.82 o 
  18   1   0       81.81       75.21      7.04 o 
   0   2   0    61727.28    56846.59    661.21 o 
   1   2   0     2006.90     2108.42     20.36 o 
   2   2   0      309.25      302.48      3.89 o 
   3   2   0      693.79      698.68      7.46 o 
   4   2   0        0.40        0.74      0.78 o 
   5   2   0       74.81       63.96      2.14 o 
   6   2   0       66.55       68.35      4.18 o 
   7   2   0      157.70      230.07      4.43 o 
   8   2   0       32.90       28.36      1.99 o 
   9   2   0        1.14       10.07      1.52 o 
  10   2   0       49.21       52.42      3.73 o 
  11   2   0      152.26      140.42      4.71 o 
  12   2   0      897.65      933.48     21.46 o 
  13   2   0       26.27       28.26      3.55 o 
  14   2   0       17.55       18.02      4.73 o 
  15   2   0        0.75       -0.64      2.42 o 
  16   2   0       10.16        6.84      3.02 o 
  17   2   0        1.25       -2.74      2.74 o 
  18   2   0        7.83        4.67      3.26 o 
   1   3   0     7764.35     7948.45     66.28 o 
   2   3   0      210.59      208.86      4.36 o 
   3   3   0       50.79       43.89      2.46 o 
   4   3   0      228.41      211.21      3.78 o 
   5   3   0      168.59      204.41      3.93 o 
   6   3   0     1025.58     1073.97     11.90 o 
   7   3   0      188.41      222.42      4.55 o 
   8   3   0      100.03      102.21      3.32 o 
   9   3   0      266.45      251.87      5.33 o 
  10   3   0       86.91       88.52      3.50 o 
  11   3   0      144.06      137.95      9.23 o 
  12   3   0       65.82       62.70      3.98 o 
  13   3   0     2301.94     2213.21     26.80 o 
  14   3   0       14.28       21.84      3.47 o 
  15   3   0      183.18      185.05      7.47 o 
  16   3   0       79.41       74.97      5.76 o 
  17   3   0       30.60       35.18      6.87 o 
  18   3   0       94.30      119.86      7.73 o 
   0   4   0      238.99      351.85      7.06 o 
   1   4   0      781.70      802.58      8.91 o 
   2   4   0      509.98      497.48      7.01 o 
   3   4   0       45.23       43.67      3.09 o 
   4   4   0        0.18        2.02      1.61 o 
   5   4   0       24.76       17.47      1.63 o 
   6   4   0       16.87       11.25      1.53 o 
   7   4   0      158.60      139.29      3.82 o 
   8   4   0      542.68      562.73      8.41 o 
   9   4   0       43.50       57.13      3.16 o 
  10   4   0      229.75      251.76      5.82 o 
  11   4   0       20.09       20.37      3.11 o 
  12   4   0      460.71      442.34     11.09 o 
  13   4   0       58.82       68.47      6.64 o 
  14   4   0        0.51       -0.66      2.40 o 
  15   4   0       38.29       34.22      4.45 o 
  16   4   0       60.64       66.06      5.91 o 
  17   4   0       43.92       46.41      6.74 o 
   1   5   0      347.06      355.76      5.47 o 
   2   5   0       23.85       25.62      1.75 o 
   3   5   0      306.30      326.22      5.85 o 
   4   5   0        0.54       -0.23      1.19 o 
   5   5   0       11.85       12.12      1.61 o 
   6   5   0        0.33        1.89      1.29 o 
   7   5   0       16.29       15.11      1.90 o 
   8   5   0       28.23       21.53      2.21 o 
   9   5   0       82.39       84.36      3.65 o 
  10   5   0        0.71       -1.64      1.64 o 
  11   5   0       31.12       25.26      3.33 o 
  12   5   0       14.56       12.46      2.98 o 
  13   5   0        4.10        3.51      2.77 o 
  14   5   0       31.85       30.41      4.88 o 
  15   5   0      219.52      240.71     12.44 o 
  16   5   0       29.87       25.43      5.17 o 
   0   6   0      259.43      251.21      6.74 o 
   1   6   0       39.42       39.42      2.92 o 
   2   6   0      391.62      390.72      7.13 o 
   3   6   0      245.10      231.03      4.74 o 
   4   6   0      271.19      245.14      7.31 o 
   5   6   0      731.91      663.13     22.78 o 
   6   6   0       41.27       40.70      4.27 o 
   7   6   0      838.69      886.67     13.83 o 
   8   6   0       41.28       44.64      3.39 o 
   9   6   0      834.32      864.70     21.69 o 
  10   6   0      224.20      224.54     11.88 o 
  11   6   0      119.36      121.18      6.54 o 
  12   6   0      100.34       97.59      5.95 o 
  13   6   0       14.08       15.88      3.54 o 
  14   6   0      370.64      408.69     12.95 o 
  15   6   0       18.47       12.65      5.32 o 
  16   6   0       44.81       44.92      8.73 o 
   1   7   0       15.69       14.47      2.79 o 
   2   7   0      659.88      630.10     11.67 o 
   3   7   0      624.54      681.86     11.79 o 
   4   7   0       17.31       15.27      2.45 o 
   5   7   0      591.75      603.85     13.18 o 
   6   7   0      185.44      159.96      6.05 o 
   7   7   0      150.15      155.57      5.93 o 
   8   7   0      176.49      188.54      6.66 o 
   9   7   0       62.64       63.61      5.46 o 
  10   7   0      273.35      301.82     14.78 o 
  11   7   0       49.26       43.74      5.12 o 
  12   7   0       35.75       37.63      4.98 o 
  13   7   0       54.83       52.97      6.15 o 
  14   7   0       30.17       38.77      6.77 o 
   0   8   0      600.87      656.59     26.68 o 
   1   8   0      478.36      520.92     38.83 o 
   2   8   0        8.48        7.94      3.81 o 
   3   8   0      151.40      173.03      9.63 o 
   4   8   0       19.09       23.16      4.82 o 
   5   8   0       26.26       29.77      8.15 o 
   6   8   0      183.50      195.50     10.35 o 
   7   8   0       80.94       54.22      6.81 o 
   8   8   0      152.46      139.67     12.73 o 
   9   8   0       22.50        9.91      6.57 o 
  10   8   0        0.86        2.42      5.36 o 
  11   8   0        2.39        0.07      3.72 o 
  12   8   0       82.08       57.15      7.33 o 
  13   8   0       13.75       13.25      5.70 o 
   1   9   0        5.24        4.89      3.91 o 
   2   9   0       15.67        7.14      5.04 o 
   3   9   0       30.52       24.88      5.48 o 
   4   9   0        4.10        7.37      4.15 o 
   5   9   0       66.44       63.93      7.67 o 
   6   9   0      236.73      232.02     12.35 o 
   7   9   0        0.30        3.40      4.39 o 
   8   9   0       96.42      108.68     10.16 o 
   9   9   0        1.35        7.89      6.97 o 
  10   9   0       12.20       15.33      7.78 o 
  11   9   0       33.64       34.17      9.68 o 
   0  10   0      176.41      143.64     14.86 o 
   1  10   0       40.10       46.10     12.39 o 
   2  10   0        1.55        5.93      4.80 o 
   3  10   0       22.68       11.17      5.24 o 
   4  10   0        0.45       -0.69      4.32 o 
   5  10   0        1.09        8.62      4.75 o 
   6  10   0        0.82        5.95      4.97 o 
   7  10   0       30.96       29.21      6.62 o 
   8  10   0       20.39       33.24      9.79 o 
   9  10   0        4.99        6.68      7.43 o 
   1  11   0        3.50        7.59      5.32 o 
   2  11   0        3.80        4.83      5.91 o 
   3  11   0       15.53       11.77      5.84 o 
   4  11   0        1.69       -0.15      5.14 o 
   5  11   0        0.24       -1.16      5.27 o 
 -18   1   1        6.82        7.40      3.98 o 
 -17   1   1       53.14       48.52      4.98 o 
 -16   1   1       27.77       25.33      3.81 o 
 -15   1   1       43.20       45.63      4.30 o 
 -14   1   1      649.21      636.24     13.12 o 
 -13   1   1        1.90        1.86      1.87 o 
 -12   1   1      707.76      708.97     10.38 o 
 -11   1   1        0.21       -0.78      1.26 o 
 -10   1   1        4.92        1.48      1.26 o 
  -9   1   1      266.89      301.43      5.54 o 
  -8   1   1       39.18       43.57      2.27 o 
  -7   1   1     1448.60     1405.14     14.57 o 
  -6   1   1      668.46      733.51      8.55 o 
  -5   1   1     6490.10     6560.96     55.46 o 
  -4   1   1      818.47      835.10      8.69 o 
  -3   1   1     1016.92     1004.57      9.73 o 
  -2   1   1       41.10       39.49      1.36 o 
  -1   1   1       90.79       75.18      2.16 o 
   0   1   1       39.75       43.67      1.57 o 
   1   1   1     1344.45     1409.62     13.75 o 
   2   1   1      371.35      376.48      4.64 o 
   3   1   1       36.67       40.42      1.60 o 
   4   1   1      600.15      571.53      6.41 o 
   5   1   1      875.15      934.59      9.78 o 
   6   1   1        1.26        1.69      1.33 o 
   7   1   1        5.10       11.19      1.44 o 
   8   1   1     2577.75     2545.21     24.17 o 
   9   1   1       12.05       17.26      1.72 o 
  10   1   1      419.01      437.28      9.92 o 
  11   1   1      276.98      313.56      6.89 o 
  12   1   1        2.35        3.32      2.69 o 
  13   1   1       13.64        9.23      2.70 o 
  14   1   1       68.81       68.87      5.07 o 
  15   1   1      238.56      249.03      8.53 o 
  16   1   1        2.34        2.38      2.78 o 
  17   1   1      166.17      173.99      8.07 o 
  18   1   1        0.23        3.25      3.28 o 
 -18   2   1        4.16        6.66      3.51 o 
 -17   2   1       15.06       21.86      4.10 o 
 -16   2   1        0.18        0.15      2.52 o 
 -15   2   1       69.46       73.96      5.33 o 
 -14   2   1      120.83      111.10      5.70 o 
 -13   2   1        0.64        3.42      2.03 o 
 -12   2   1       20.96       15.60      2.39 o 
 -11   2   1     1046.35     1104.42     13.71 o 
 -10   2   1     1568.01     1519.46     16.87 o 
  -9   2   1       14.50        3.42      1.29 o 
  -8   2   1      808.54      752.63      9.55 o 
  -7   2   1      206.00      217.88      4.29 o 
  -6   2   1     1532.48     1548.65     15.52 o 
  -5   2   1     1373.52     1347.38     13.49 o 
  -4   2   1     2868.36     2956.96     26.18 o 
  -3   2   1    20740.34    20602.70    184.29 o 
  -2   2   1     9252.46     9400.19     85.64 o 
  -1   2   1     9866.38    10063.20     91.10 o 
   0   2   1     5760.63     5689.56     47.79 o 
   1   2   1     2007.97     1954.42     17.33 o 
   2   2   1     6453.31     6571.87     60.15 o 
   3   2   1     3254.16     3332.62     28.92 o 
   4   2   1     4504.13     4440.97     38.20 o 
   5   2   1       23.96       21.73      1.48 o 
   6   2   1     3920.04     3835.04     37.49 o 
   7   2   1     1393.96     1563.66     17.63 o 
   8   2   1      744.83      736.20     10.38 o 
   9   2   1     1384.26     1309.92     14.72 o 
  10   2   1      359.11      368.68      7.35 o 
  11   2   1      868.56      881.40     13.07 o 
  12   2   1      163.08      146.48     10.00 o 
  13   2   1      912.18      914.67     16.39 o 
  14   2   1      385.22      420.77     10.74 o 
  15   2   1       58.95       61.73      6.64 o 
  16   2   1        0.93       -1.00      2.55 o 
  17   2   1       22.72       20.51      3.91 o 
  18   2   1      164.56      183.72     12.20 o 
 -18   3   1      177.74      207.69      8.91 o 
 -17   3   1        7.24       11.41      3.38 o 
 -16   3   1       81.10       82.25      6.07 o 
 -15   3   1        0.25        2.38      2.70 o 
 -14   3   1        9.57       15.34      2.73 o 
 -13   3   1      420.09      395.35      8.78 o 
 -12   3   1        9.34        3.83      2.11 o 
 -11   3   1      344.77      342.87      6.83 o 
 -10   3   1      381.93      392.76      7.08 o 
  -9   3   1        0.70        0.41      1.23 o 
  -8   3   1       13.60       12.94      1.88 o 
  -7   3   1       67.68       73.29      2.86 o 
  -6   3   1      463.14      559.25      9.02 o 
  -5   3   1      570.53      677.47      8.46 o 
  -4   3   1     3301.30     3334.62     49.71 o 
  -3   3   1      223.31      232.49      6.99 o 
  -2   3   1      971.42     1013.31     10.27 o 
  -1   3   1     8789.12     9162.74     83.44 o 
   0   3   1       50.43       48.89      1.68 o 
   1   3   1      800.79      862.69      8.92 o 
   2   3   1      263.07      283.27      4.46 o 
   3   3   1       36.87       31.43      2.36 o 
   4   3   1       25.03       16.69      1.36 o 
   5   3   1      605.01      665.94      8.17 o 
   6   3   1      237.85      232.59      4.43 o 
   7   3   1      114.61      105.11      3.19 o 
   8   3   1      331.54      377.47      6.83 o 
   9   3   1       30.48       34.29      3.47 o 
  10   3   1       41.16       43.48      5.00 o 
  11   3   1      561.01      564.53     11.58 o 
  12   3   1      452.08      411.53     17.28 o 
  13   3   1       83.74       89.18      5.54 o 
  14   3   1        4.49        4.22      2.53 o 
  15   3   1        5.20        2.28      2.72 o 
  16   3   1       26.50       26.45      4.19 o 
  17   3   1        8.52        6.25      3.92 o 
 -17   4   1       77.84       84.71      7.70 o 
 -16   4   1       20.17       25.79      4.93 o 
 -15   4   1      148.79      137.64      8.41 o 
 -14   4   1       71.97       69.42      4.67 o 
 -13   4   1       21.64       23.98      3.14 o 
 -12   4   1      695.82      695.34     12.06 o 
 -11   4   1      214.82      222.00      5.90 o 
 -10   4   1       56.64       54.48      4.04 o 
  -9   4   1        6.66        4.47      1.55 o 
  -8   4   1      879.21      851.58     11.00 o 
  -7   4   1      140.28      137.03      3.78 o 
  -6   4   1      951.95      958.02     11.28 o 
  -5   4   1      267.11      253.96      4.65 o 
  -4   4   1     2466.52     2585.96     26.37 o 
  -3   4   1        9.64       18.13      1.45 o 
  -2   4   1     2790.90     2923.53     26.35 o 
  -1   4   1      267.95      192.17      4.56 o 
   0   4   1      586.89      591.24      8.88 o 
   1   4   1     2345.86     2338.94     21.54 o 
   2   4   1      228.85      207.71      3.79 o 
   3   4   1       39.81       24.62      1.79 o 
   4   4   1      353.38      287.88      5.55 o 
   5   4   1        5.07        2.36      1.09 o 
   6   4   1      690.33      620.20      8.39 o 
   7   4   1     1052.24     1167.52     13.45 o 
   8   4   1      309.97      300.40      5.89 o 
   9   4   1       12.88        9.08      1.94 o 
  10   4   1       41.04       50.36      3.42 o 
  11   4   1      148.40      146.61      7.05 o 
  12   4   1      285.10      288.67      7.54 o 
  13   4   1       28.38       22.66      4.69 o 
  14   4   1       58.56       74.07      5.57 o 
  15   4   1      148.93      156.24      7.29 o 
  16   4   1        2.43        2.84      3.22 o 
  17   4   1        0.39        1.26      3.35 o 
 -17   5   1       15.06       15.84      5.12 o 
 -16   5   1      121.43      142.85      9.03 o 
 -15   5   1       40.01       34.43      5.31 o 
 -14   5   1      164.34      164.13      7.25 o 
 -13   5   1       39.99       35.07      4.07 o 
 -12   5   1      436.58      472.48     11.23 o 
 -11   5   1       18.85       17.55      2.80 o 
 -10   5   1      468.96      435.35      8.93 o 
  -9   5   1      117.45      118.71      4.59 o 
  -8   5   1       10.76        9.29      1.85 o 
  -7   5   1      239.61      223.23      5.11 o 
  -6   5   1     1162.01     1213.86     13.82 o 
  -5   5   1      430.24      427.79      7.30 o 
  -4   5   1        0.73       -1.06      1.06 o 
  -3   5   1     1010.19     1024.48     12.62 o 
  -2   5   1      492.16      485.68      6.88 o 
  -1   5   1     2710.68     2773.02     25.60 o 
   0   5   1     1367.06     1336.50     13.79 o 
   1   5   1      207.16      202.13      5.63 o 
   2   5   1       15.74       11.21      1.42 o 
   3   5   1      385.89      384.97      6.05 o 
   4   5   1      187.88      170.53      3.93 o 
   5   5   1       32.06       34.38      2.26 o 
   6   5   1       21.09       21.66      2.21 o 
   7   5   1      264.62      238.98      5.56 o 
   8   5   1      115.51      135.37      4.26 o 
   9   5   1      286.10      272.40      7.61 o 
  10   5   1      163.43      167.06      5.62 o 
  11   5   1      615.76      627.66     11.42 o 
  12   5   1      511.52      515.73     10.55 o 
  13   5   1      172.74      169.68      8.39 o 
  14   5   1       89.91       87.43      7.36 o 
  15   5   1      152.60      154.20      8.94 o 
  16   5   1       40.40       45.04      8.27 o 
 -16   6   1       34.67       35.80      5.86 o 
 -15   6   1       61.06       56.51      5.62 o 
 -14   6   1      123.06      117.14      6.57 o 
 -13   6   1        4.39        0.86      2.85 o 
 -12   6   1      469.77      480.44     14.37 o 
 -11   6   1        9.21       11.42      3.02 o 
 -10   6   1      120.78      136.54      5.59 o 
  -9   6   1      343.41      333.05      7.87 o 
  -8   6   1       83.14       79.57      5.23 o 
  -7   6   1      392.92      394.85     10.28 o 
  -6   6   1        3.08        1.78      1.54 o 
  -5   6   1      162.68      180.69      5.05 o 
  -4   6   1       10.94       13.28      2.13 o 
  -3   6   1       31.97       20.42      2.11 o 
  -2   6   1       43.35       51.23      3.44 o 
  -1   6   1       11.99       14.83      2.29 o 
   0   6   1     3414.47     3547.95     32.44 o 
   1   6   1       10.62       12.12      1.64 o 
   2   6   1      416.69      426.91      7.14 o 
   3   6   1      542.41      580.22      8.32 o 
   4   6   1        3.79        6.51      1.59 o 
   5   6   1      429.51      435.31     12.97 o 
   6   6   1      146.13      137.33      4.18 o 
   7   6   1        0.69        2.13      1.81 o 
   8   6   1       26.60       21.67      3.13 o 
   9   6   1       79.95       86.82      5.09 o 
  10   6   1      604.25      641.05     14.74 o 
  11   6   1       58.18       45.38      4.87 o 
  12   6   1        0.02        1.28      2.89 o 
  13   6   1        6.44        1.87      3.34 o 
  14   6   1       13.65       10.40      6.97 o 
  15   6   1       97.02      109.48     10.01 o 
 -15   7   1       64.04       64.06      6.83 o 
 -14   7   1       10.98       15.48      5.04 o 
 -13   7   1       31.31       26.82      4.80 o 
 -12   7   1       33.25       31.09      4.78 o 
 -11   7   1      104.33      119.19      6.95 o 
 -10   7   1        8.92        6.00      2.76 o 
  -9   7   1       39.89       41.96      3.70 o 
  -8   7   1       28.21       25.76      3.14 o 
  -7   7   1        0.11       -0.08      1.79 o 
  -6   7   1      271.30      267.74     12.08 o 
  -5   7   1       24.08       22.56      2.96 o 
  -4   7   1       34.95       29.21      3.67 o 
  -3   7   1       67.94       56.09      3.90 o 
  -2   7   1       46.05       53.29      6.26 o 
  -1   7   1       51.09       46.90      4.05 o 
   0   7   1      175.63      151.80      6.72 o 
   1   7   1      496.17      521.40     12.28 o 
   2   7   1       45.14       47.10      5.46 o 
   3   7   1        0.01        2.11      2.34 o 
   4   7   1       89.03      101.81      5.80 o 
   5   7   1      126.02      120.77      6.24 o 
   6   7   1       81.88       76.74      4.44 o 
   7   7   1       99.33      100.33      5.02 o 
   8   7   1       83.83       73.14      4.76 o 
   9   7   1       65.54       59.35      5.30 o 
  10   7   1       70.17       90.80      9.15 o 
  11   7   1      198.67      193.88      8.69 o 
  12   7   1        8.21        5.24      3.43 o 
  13   7   1       41.80       28.60      4.75 o 
  14   7   1      241.59      263.48     13.91 o 
 -13   8   1        1.07        6.43      4.81 o 
 -12   8   1        1.35        1.97      4.42 o 
 -11   8   1       27.46       18.50      5.09 o 
 -10   8   1       55.68       49.18      6.56 o 
  -9   8   1       63.43       57.00      5.60 o 
  -8   8   1       11.45       11.73      3.48 o 
  -7   8   1       12.44        9.60      4.46 o 
  -6   8   1        2.56        5.43      3.91 o 
  -5   8   1      193.17      178.52     10.02 o 
  -4   8   1        0.00       -1.53      3.47 o 
  -3   8   1      218.41      234.46     10.92 o 
  -2   8   1      212.43      237.73     10.96 o 
  -1   8   1      461.01      477.50     15.50 o 
   0   8   1      536.34      521.24     16.40 o 
   1   8   1       37.27       41.99      5.65 o 
   2   8   1       47.60       45.22      5.86 o 
   3   8   1        0.00       -3.11      3.11 o 
   4   8   1      249.54      282.03     12.18 o 
   5   8   1        0.08        3.55      4.27 o 
   6   8   1      460.38      490.20     13.15 o 
   7   8   1        3.67        2.82      3.29 o 
   8   8   1      217.25      226.20     11.43 o 
   9   8   1       43.76       45.47     10.95 o 
  10   8   1       85.67       79.10      8.33 o 
  11   8   1        0.17        1.47      4.46 o 
  12   8   1        0.18        2.97      6.19 o 
  13   8   1      202.89      239.72     13.90 o 
 -11   9   1        8.07        7.20      6.91 o 
 -10   9   1        0.03       -4.67      5.24 o 
  -9   9   1       14.20       11.76      5.38 o 
  -8   9   1      140.07      126.72      9.91 o 
  -7   9   1       60.54       51.97      7.46 o 
  -6   9   1      132.19      152.48     10.21 o 
  -5   9   1        1.38       -1.37      3.91 o 
  -4   9   1      103.36       86.55      8.46 o 
  -3   9   1       44.08       39.14      6.63 o 
  -2   9   1       46.34       35.66      5.94 o 
  -1   9   1       18.31       31.63      6.54 o 
   0   9   1        5.40        2.25      5.88 o 
   1   9   1      298.37      277.52     12.65 o 
   2   9   1       98.08      121.54      8.90 o 
   3   9   1       28.57       40.59      6.23 o 
   4   9   1      143.21      160.63     10.10 o 
   5   9   1        3.87       -0.06      3.87 o 
   6   9   1        5.52        1.87      4.18 o 
   7   9   1       47.24       54.27      8.10 o 
   8   9   1        1.66        0.81      5.42 o 
   9   9   1       70.97       92.30     13.48 o 
  10   9   1       11.05       14.81      7.61 o 
  11   9   1        1.26        3.28      6.80 o 
  -9  10   1        0.05        3.05      7.49 o 
  -8  10   1        0.00       -2.96      4.68 o 
  -7  10   1       16.48       18.89     14.84 o 
  -6  10   1       87.60       92.38      9.78 o 
  -5  10   1       11.51        7.50     10.31 o 
  -4  10   1       28.93       17.31      9.45 o 
  -3  10   1       11.99        6.57     12.21 o 
  -2  10   1      150.98      128.15     10.24 o 
  -1  10   1       37.80       20.67      5.57 o 
   0  10   1        0.99        0.00      4.08 o 
   1  10   1       98.57       91.69     11.09 o 
   2  10   1       37.35       46.12      7.34 o 
   3  10   1      200.00      204.92     18.49 o 
   4  10   1       10.94        3.74      4.66 o 
   5  10   1       72.93       83.16     17.66 o 
   6  10   1       45.70       27.12      7.81 o 
   7  10   1       11.33       13.54      7.66 o 
   8  10   1       11.16        9.33      7.32 o 
   9  10   1        5.25       14.81      8.30 o 
  -6  11   1       13.32       10.35      5.97 o 
  -5  11   1       12.55       20.18      6.23 o 
  -4  11   1        0.97        6.25      5.77 o 
  -3  11   1       19.69       14.49      5.95 o 
  -2  11   1        4.88        2.67      4.93 o 
  -1  11   1        1.75        3.58      4.88 o 
   0  11   1      104.20      109.47     10.88 o 
   1  11   1       41.86       22.85      6.57 o 
   2  11   1        0.01       -3.14      4.61 o 
   3  11   1        2.07        2.92      8.12 o 
   4  11   1        1.39       -0.46      5.93 o 
   5  11   1        6.15       -1.42      5.47 o 
 -19   0   2       14.77        4.56      4.57 o 
 -18   0   2        3.31        4.05      4.25 o 
 -17   0   2       61.64       63.99      7.52 o 
 -16   0   2       21.52       26.21      5.23 o 
 -15   0   2        5.99        0.30      3.44 o 
 -14   0   2      419.43      421.33     11.57 o 
 -13   0   2       73.99       76.65      5.22 o 
 -12   0   2      334.25      324.38      9.37 o 
 -11   0   2      345.03      315.50     10.89 o 
 -10   0   2      193.94      191.42      6.55 o 
  -9   0   2      990.94      928.32     16.08 o 
  -8   0   2      881.50      916.40     15.43 o 
  -7   0   2     1456.72     1597.57     22.95 o 
  -6   0   2     5559.68     5448.55     66.52 o 
  -5   0   2     1689.12     1714.04     29.88 o 
  -4   0   2    14904.71    14883.45    172.92 o 
  -3   0   2     3956.56     3900.53     47.18 o 
  -2   0   2    13056.46    11975.87    139.45 o 
  -1   0   2    19161.57    18809.33    349.57 o 
   0   0   2      466.45      448.86      8.18 o 
   1   0   2       86.34       69.17      2.83 o 
   2   0   2       43.97       32.82      3.95 o 
   3   0   2    26841.85    27350.35    550.75 o 
   4   0   2      264.21      248.38      4.89 o 
   5   0   2     4098.58     4020.41     61.64 o 
   6   0   2      427.89      395.72     15.21 o 
   7   0   2      731.55      901.80     14.48 o 
   8   0   2     1315.24     1262.25     19.11 o 
   9   0   2      466.20      510.88     15.07 o 
  10   0   2     3361.40     3336.59     96.45 o 
  11   0   2      361.65      390.93     21.81 o 
  12   0   2     1639.92     1557.64     42.35 o 
  13   0   2      742.35      714.42     20.05 o 
  14   0   2      842.59      780.46     21.87 o 
  15   0   2       75.89       83.70      8.31 o 
  16   0   2       63.22       65.38      7.94 o 
  17   0   2        8.34       16.44      5.16 o 
  18   0   2       15.83       14.56      5.76 o 
 -19   1   2       17.99       20.83      4.21 o 
 -18   1   2       96.35       99.88      6.61 o 
 -17   1   2        6.03        3.07      2.82 o 
 -16   1   2       72.48       59.45      5.57 o 
 -15   1   2      814.24      806.75     15.57 o 
 -14   1   2       87.21      102.11      4.79 o 
 -13   1   2      169.73      159.30      4.85 o 
 -12   1   2      362.15      348.45      6.89 o 
 -11   1   2      265.10      285.32      5.94 o 
 -10   1   2       75.18       71.83      3.08 o 
  -9   1   2      193.61      198.99      4.83 o 
  -8   1   2      418.31      575.98      7.95 o 
  -7   1   2     1223.44     1270.08     13.53 o 
  -6   1   2     1329.70     1450.01     14.65 o 
  -5   1   2      535.35      597.28      8.51 o 
  -4   1   2      929.31      871.31      9.14 o 
  -3   1   2      447.24      435.17      5.63 o 
  -2   1   2     2131.81     2045.78     20.29 o 
  -1   1   2     1722.17     1545.39     17.28 o 
   0   1   2    15317.64    15410.44    139.03 o 
   1   1   2    14296.81    13799.37    227.50 o 
   2   1   2     1094.05     1096.37     11.44 o 
   3   1   2     1432.05     1431.82     14.79 o 
   4   1   2     4262.69     4496.72     38.47 o 
   5   1   2     1070.61     1039.82     10.67 o 
   6   1   2      240.60      281.57      4.42 o 
   7   1   2      819.87      808.05     10.60 o 
   8   1   2      283.07      383.93      6.28 o 
   9   1   2       20.14       33.19      2.43 o 
  10   1   2       22.16       22.52      4.14 o 
  11   1   2      273.13      233.82      7.38 o 
  12   1   2     1493.24     1502.39     22.45 o 
  13   1   2      142.89      126.90      6.69 o 
  14   1   2      400.40      410.54     10.72 o 
  15   1   2        0.11        0.97      2.51 o 
  16   1   2       23.84       22.31      3.88 o 
  17   1   2       39.92       45.20      7.67 o 
  18   1   2        5.10        8.02      4.14 o 
 -18   2   2        1.26       -2.38      3.07 o 
 -17   2   2        2.72        0.52      2.91 o 
 -16   2   2        0.41       -0.08      2.55 o 
 -15   2   2       39.36       37.37      4.19 o 
 -14   2   2      107.58      103.73      4.91 o 
 -13   2   2      554.31      515.00      9.94 o 
 -12   2   2       95.22       83.46      5.60 o 
 -11   2   2      177.40      157.98      4.55 o 
 -10   2   2      393.69      385.51      7.15 o 
  -9   2   2       23.80       18.62      2.65 o 
  -8   2   2       75.44       96.77      3.13 o 
  -7   2   2     2770.63     3028.32     29.12 o 
  -6   2   2     1200.41     1105.36     11.92 o 
  -5   2   2       45.43       44.26      1.91 o 
  -4   2   2     2002.22     1995.61     22.68 o 
  -3   2   2      120.24      105.83      2.40 o 
  -2   2   2    12057.39    11836.04    108.58 o 
  -1   2   2     7653.13     7637.94     78.07 o 
   0   2   2     3480.82     3640.85     36.48 o 
   1   2   2     5809.21     5829.40     49.04 o 
   2   2   2     3027.05     3144.12     33.16 o 
   3   2   2     2386.09     2231.32     23.95 o 
   4   2   2      468.12      475.53      6.54 o 
   5   2   2      510.88      420.05     10.00 o 
   6   2   2       91.14       80.30      2.49 o 
   7   2   2     1281.42     1391.88     14.53 o 
   8   2   2       81.50       71.69      2.74 o 
   9   2   2      412.80      387.29     10.69 o 
  10   2   2        2.02        0.40      1.42 o 
  11   2   2      298.92      306.52      9.68 o 
  12   2   2       57.28       52.63      4.30 o 
  13   2   2      498.82      463.65     14.69 o 
  14   2   2       81.88       82.69      5.51 o 
  15   2   2        2.37        1.65      2.59 o 
  16   2   2        0.76        0.26      2.82 o 
  17   2   2       54.22       46.63      5.26 o 
 -18   3   2      121.86      145.75     18.38 o 
 -17   3   2      183.60      201.79      8.48 o 
 -16   3   2        1.36        1.92      2.70 o 
 -15   3   2      176.00      203.12      7.27 o 
 -14   3   2       77.80       74.55      4.50 o 
 -13   3   2      483.82      494.21      8.97 o 
 -12   3   2        1.42        3.88      1.80 o 
 -11   3   2      302.03      291.73      6.30 o 
 -10   3   2      687.32      697.61      9.97 o 
  -9   3   2      115.20      128.39      3.84 o 
  -8   3   2     4254.57     4279.26     38.93 o 
  -7   3   2       23.84       19.75      1.74 o 
  -6   3   2     1271.19     1177.44     12.74 o 
  -5   3   2        4.25        2.24      0.93 o 
  -4   3   2     1252.65     1247.29     12.70 o 
  -3   3   2     2696.27     2787.31     25.04 o 
  -2   3   2      324.52      335.29      5.26 o 
  -1   3   2     1506.61     1499.45     15.84 o 
   0   3   2     2521.18     2613.11     23.28 o 
   1   3   2     6426.54     6302.69     68.23 o 
   2   3   2     1253.23     1339.35     13.10 o 
   3   3   2      231.68      240.82      4.40 o 
   4   3   2       10.07       24.47      1.58 o 
   5   3   2      274.72      261.21      4.50 o 
   6   3   2     1998.64     1999.59     19.58 o 
   7   3   2      187.54      183.59      5.45 o 
   8   3   2      304.73      314.82      6.35 o 
   9   3   2      349.36      346.49      7.86 o 
  10   3   2       26.95       21.88      2.44 o 
  11   3   2        0.02        2.38      2.01 o 
  12   3   2     1471.15     1425.26     22.00 o 
  13   3   2      231.56      210.98      7.54 o 
  14   3   2      140.39      137.75      6.62 o 
  15   3   2       99.52      100.15      6.44 o 
  16   3   2      104.54      114.84      6.88 o 
  17   3   2        0.71        0.20      3.20 o 
 -17   4   2        1.38       -0.72      3.63 o 
 -16   4   2       38.23       39.64      5.72 o 
 -15   4   2        6.27        2.28      2.70 o 
 -14   4   2       60.59       78.14      7.05 o 
 -13   4   2      778.22      771.13     14.99 o 
 -12   4   2       17.24       18.52      2.50 o 
 -11   4   2      602.81      564.09      9.29 o 
 -10   4   2      258.97      266.63      6.21 o 
  -9   4   2      490.71      450.03      7.59 o 
  -8   4   2      144.89      161.11      5.02 o 
  -7   4   2      292.06      335.44      5.95 o 
  -6   4   2      999.95     1027.28     12.98 o 
  -5   4   2      516.21      512.21      7.05 o 
  -4   4   2     2877.80     2903.00     26.67 o 
  -3   4   2      261.38      232.05      3.98 o 
  -2   4   2     2327.70     2364.22     21.85 o 
  -1   4   2     2279.28     2369.71     21.73 o 
   0   4   2      358.04      397.76      5.30 o 
   1   4   2      940.17      970.58     10.37 o 
   2   4   2       49.70       59.23      2.17 o 
   3   4   2     3084.22     2965.13     27.05 o 
   4   4   2     1223.15     1247.20     14.65 o 
   5   4   2      136.27      115.94      3.49 o 
   6   4   2       92.27      108.97      3.31 o 
   7   4   2       61.11       69.16      2.96 o 
   8   4   2      311.26      305.43      5.89 o 
   9   4   2      104.26      104.12      4.22 o 
  10   4   2      599.53      622.97     14.26 o 
  11   4   2       52.42       49.84      4.21 o 
  12   4   2      274.40      280.93      8.66 o 
  13   4   2      402.91      392.32     12.37 o 
  14   4   2       21.49       24.92      3.96 o 
  15   4   2       65.80       74.02      6.00 o 
  16   4   2       10.43        7.09      3.41 o 
  17   4   2      151.83      178.63      8.75 o 
 -17   5   2       19.93       10.86      6.36 o 
 -16   5   2        6.81        8.58      5.27 o 
 -15   5   2       11.35       13.21      3.55 o 
 -14   5   2        0.56        4.90      2.97 o 
 -13   5   2        6.09        8.80      2.93 o 
 -12   5   2      584.46      597.90     11.43 o 
 -11   5   2        2.48        0.66      2.06 o 
 -10   5   2      196.27      194.11      7.00 o 
  -9   5   2       12.05        8.03      2.16 o 
  -8   5   2      202.15      232.83      6.06 o 
  -7   5   2       22.50       15.49      2.11 o 
  -6   5   2      122.42      142.96      4.44 o 
  -5   5   2     1140.26     1110.28     19.18 o 
  -4   5   2      463.41      479.49      7.93 o 
  -3   5   2      385.33      399.26      8.16 o 
  -2   5   2      526.37      527.81      8.06 o 
  -1   5   2       20.52       19.91      1.50 o 
   0   5   2      643.23      661.31      8.05 o 
   1   5   2      114.80      122.38      3.06 o 
   2   5   2        5.15        4.08      1.14 o 
   3   5   2      329.31      306.07      5.26 o 
   4   5   2       41.74       39.11      2.31 o 
   5   5   2       24.40       22.12      2.19 o 
   6   5   2      366.39      373.31      6.46 o 
   7   5   2       49.19       62.53      3.50 o 
   8   5   2      376.33      367.90      7.67 o 
   9   5   2      369.15      394.82      8.26 o 
  10   5   2      487.54      506.44      9.78 o 
  11   5   2      261.20      251.43      7.14 o 
  12   5   2        1.60       -1.65      2.40 o 
  13   5   2      120.04      129.37      6.75 o 
  14   5   2        8.29        4.68      3.69 o 
  15   5   2      239.37      267.44     23.77 o 
  16   5   2       36.87       49.72      9.94 o 
 -16   6   2        8.46        4.30      4.32 o 
 -15   6   2       79.42       78.99      6.27 o 
 -14   6   2       25.76       27.92      4.31 o 
 -13   6   2        6.10        2.38      2.66 o 
 -12   6   2        0.15       -1.17      2.67 o 
 -11   6   2       13.76       16.25      2.88 o 
 -10   6   2        7.14        6.58      2.42 o 
  -9   6   2        0.07        0.18      1.94 o 
  -8   6   2      183.23      159.51      6.30 o 
  -7   6   2        8.25        5.36      2.02 o 
  -6   6   2      141.13      152.69      6.45 o 
  -5   6   2       97.69      100.65      3.99 o 
  -4   6   2       95.98       96.02      3.78 o 
  -3   6   2        0.21       -0.57      1.37 o 
  -2   6   2      447.76      438.01      8.38 o 
  -1   6   2     1513.62     1466.51     20.01 o 
   0   6   2      144.09      137.15      4.93 o 
   1   6   2      445.45      457.95      9.15 o 
   2   6   2        2.62        1.95      1.75 o 
   3   6   2      316.01      319.91      7.96 o 
   4   6   2      203.62      206.76      5.24 o 
   5   6   2      856.17      882.46     12.54 o 
   6   6   2      857.32      860.08     14.39 o 
   7   6   2      242.78      243.37      6.23 o 
   8   6   2      142.08      134.41      5.57 o 
   9   6   2      485.09      521.01     12.03 o 
  10   6   2        0.39        1.36      2.74 o 
  11   6   2       15.05       15.16      3.63 o 
  12   6   2      117.98      132.35     11.84 o 
  13   6   2       51.60       46.03      9.94 o 
  14   6   2        0.69        0.20      4.39 o 
  15   6   2        8.35       14.11      5.32 o 
 -15   7   2        0.88        7.25      4.94 o 
 -14   7   2      219.48      216.76     12.12 o 
 -13   7   2       15.77       16.45      4.23 o 
 -12   7   2        0.02       -1.16      3.21 o 
 -11   7   2       68.41       78.64      5.72 o 
 -10   7   2       25.88       28.09      3.82 o 
  -9   7   2      108.89      106.83      6.46 o 
  -8   7   2       61.38       64.94      4.83 o 
  -7   7   2      248.24      260.85      7.74 o 
  -6   7   2        1.51        2.20      2.15 o 
  -5   7   2       75.24       78.65      4.69 o 
  -4   7   2      526.28      536.78     10.85 o 
  -3   7   2       84.04      110.70      5.96 o 
  -2   7   2       19.61       16.13      3.04 o 
  -1   7   2      159.78      160.63      6.88 o 
   0   7   2      101.97      117.33      5.13 o 
   1   7   2      741.19      735.26     16.47 o 
   2   7   2       11.32        8.00      4.71 o 
   3   7   2       16.72       11.68      4.47 o 
   4   7   2        2.55        5.62      3.00 o 
   5   7   2       30.11       34.32      4.15 o 
   6   7   2       32.64       37.60      4.52 o 
   7   7   2       52.15       46.39      4.89 o 
   8   7   2       23.96       23.23      3.76 o 
   9   7   2       85.44      107.52      6.41 o 
  10   7   2        8.73        6.84      3.22 o 
  11   7   2        4.91        3.47      3.20 o 
  12   7   2       46.82       45.62      5.41 o 
  13   7   2       18.96       18.62      5.82 o 
  14   7   2       23.96       20.83      5.83 o 
 -13   8   2       15.17       10.40      5.13 o 
 -12   8   2       29.66       39.31      6.32 o 
 -11   8   2        9.03        4.00      4.81 o 
 -10   8   2       61.91       64.85      6.08 o 
  -9   8   2       16.48       20.13      3.96 o 
  -8   8   2        0.87       -0.06      2.76 o 
  -7   8   2      174.46      169.12      7.66 o 
  -6   8   2      101.28       95.31      8.61 o 
  -5   8   2      728.65      709.83     15.51 o 
  -4   8   2      100.91       91.57     10.30 o 
  -3   8   2      466.80      467.77     24.58 o 
  -2   8   2       85.19       65.18      5.66 o 
  -1   8   2        0.98       -1.97      2.54 o 
   0   8   2      137.61      135.04      6.87 o 
   1   8   2        0.15        2.29      2.77 o 
   2   8   2      484.91      533.30     15.07 o 
   3   8   2       60.24       66.66      5.66 o 
   4   8   2      175.38      189.12      8.06 o 
   5   8   2        0.28        0.18      3.07 o 
   6   8   2       40.69       37.89      4.84 o 
   7   8   2        1.30        4.53      4.11 o 
   8   8   2        0.45        2.16      3.75 o 
   9   8   2        0.04        0.81      4.90 o 
  10   8   2       70.92       64.51      7.98 o 
  11   8   2       75.12      100.06      9.86 o 
  12   8   2        2.38        1.56      5.20 o 
 -12   9   2       23.78       33.01      9.39 o 
 -11   9   2        3.20        1.50      6.51 o 
 -10   9   2        9.55        9.55      5.37 o 
  -9   9   2       14.63        7.63      4.99 o 
  -8   9   2       14.11       12.97      9.48 o 
  -7   9   2       41.23       31.55      6.46 o 
  -6   9   2      136.70      169.82     14.63 o 
  -5   9   2        0.14       -0.31      3.61 o 
  -4   9   2       23.04       17.76      5.11 o 
  -3   9   2        4.32       -0.73      3.85 o 
  -2   9   2       71.57      100.76     11.81 o 
  -1   9   2       47.21       51.47      6.76 o 
   0   9   2        4.83        6.98      7.06 o 
   1   9   2        0.24       -2.92      3.23 o 
   2   9   2       13.20       19.29      5.15 o 
   3   9   2       58.87       60.66      7.53 o 
   4   9   2       24.55       27.26      5.92 o 
   5   9   2       30.07       27.30      5.72 o 
   6   9   2       28.29       27.94      8.12 o 
   7   9   2        1.99        1.50      5.99 o 
   8   9   2       16.50        8.87      7.26 o 
   9   9   2        7.42        4.84      6.57 o 
  10   9   2       34.43       40.45     10.26 o 
  11   9   2       43.39       41.08     10.89 o 
  -9  10   2       26.27       23.04      6.39 o 
  -8  10   2        0.21        3.59      5.59 o 
  -7  10   2        0.83        7.15      5.65 o 
  -6  10   2       48.10       51.19      7.95 o 
  -5  10   2        1.67       10.95      9.62 o 
  -4  10   2       19.50       13.36      5.19 o 
  -3  10   2        1.62        9.22      5.44 o 
  -2  10   2       57.78       58.37      8.17 o 
  -1  10   2        0.37       -1.00      4.02 o 
   0  10   2        9.72       -0.37      6.40 o 
   1  10   2        2.66       -1.00      3.99 o 
   2  10   2        6.61        2.47      4.75 o 
   3  10   2       21.56       12.67      5.25 o 
   4  10   2       63.33       95.38     19.01 o 
   5  10   2       16.45        9.37     10.14 o 
   6  10   2       68.74       85.21     13.37 o 
   7  10   2       10.52       11.75      7.72 o 
   8  10   2        1.63       -0.46      6.86 o 
  -5  11   2       17.83       25.69      6.64 o 
  -4  11   2        6.54        2.15      5.69 o 
  -3  11   2       11.09        7.75      5.50 o 
  -2  11   2       29.55       11.21      5.56 o 
  -1  11   2       65.30       53.38     10.95 o 
   0  11   2       49.01       57.81      8.74 o 
   1  11   2       40.08       44.33      7.78 o 
   2  11   2       21.68       18.78      6.32 o 
   3  11   2       12.41       11.98      6.09 o 
   4  11   2        2.45       -2.82      5.33 o 
   5  11   2       13.77        7.66      7.95 o 
 -19   1   3        0.00        0.94      3.34 o 
 -18   1   3      242.57      246.07      9.20 o 
 -17   1   3        0.39        2.26      2.77 o 
 -16   1   3      302.65      341.08     11.10 o 
 -15   1   3        7.75        9.20      2.53 o 
 -14   1   3      221.69      221.81      6.01 o 
 -13   1   3      219.47      224.54      5.81 o 
 -12   1   3      293.19      327.87      6.75 o 
 -11   1   3     1637.43     1547.60     17.56 o 
 -10   1   3      333.17      329.74      6.24 o 
  -9   1   3     2119.27     2006.21     20.58 o 
  -8   1   3      140.65      169.69      4.05 o 
  -7   1   3      573.08      548.55      7.49 o 
  -6   1   3      734.39      772.28      9.13 o 
  -5   1   3        0.31        3.98      0.96 o 
  -4   1   3     1381.82     1346.66     14.54 o 
  -3   1   3      637.46      577.10      7.89 o 
  -2   1   3     3453.48     3366.04     29.21 o 
  -1   1   3      622.67      620.37      6.67 o 
   0   1   3      374.08      386.81      4.59 o 
   1   1   3      614.55      666.59      7.57 o 
   2   1   3     1524.10     1600.25     16.34 o 
   3   1   3       70.27       59.80      2.05 o 
   4   1   3     1904.15     1909.28     19.64 o 
   5   1   3      363.01      326.66      5.63 o 
   6   1   3      329.04      362.63      5.05 o 
   7   1   3      458.21      439.26      6.04 o 
   8   1   3      391.89      354.93      8.26 o 
   9   1   3       59.64       58.16      3.77 o 
  10   1   3      159.82      179.76      6.05 o 
  11   1   3      665.61      651.39     15.07 o 
  12   1   3       88.06       82.17      5.16 o 
  13   1   3      138.95      138.60      6.24 o 
  14   1   3        5.57        8.15      3.21 o 
  15   1   3       19.55       20.56      3.67 o 
  16   1   3       11.15        7.54      3.34 o 
  17   1   3       15.20       12.12      3.67 o 
 -18   2   3       33.19       37.22      4.73 o 
 -17   2   3       52.53       59.42      5.79 o 
 -16   2   3        2.72       -1.84      2.54 o 
 -15   2   3      116.79       96.14      5.51 o 
 -14   2   3       69.54       81.73      4.47 o 
 -13   2   3       74.04       59.77      3.55 o 
 -12   2   3      122.82      111.65      4.19 o 
 -11   2   3       76.26       74.53      3.48 o 
 -10   2   3       71.97       72.25      3.26 o 
  -9   2   3      138.43      129.04      3.78 o 
  -8   2   3        0.52        0.97      1.15 o 
  -7   2   3     1946.69     1822.06     18.33 o 
  -6   2   3     1138.94     1240.56     13.16 o 
  -5   2   3     1131.07     1026.40     14.76 o 
  -4   2   3     1997.14     2010.09     20.43 o 
  -3   2   3      801.83      750.44      8.11 o 
  -2   2   3     2587.98     2626.66     25.88 o 
  -1   2   3        4.13        2.33      0.97 o 
   0   2   3    15675.18    16022.93    144.06 o 
   1   2   3     1831.90     1844.44     16.84 o 
   2   2   3     2446.38     2434.75     23.88 o 
   3   2   3     1105.79     1140.13     12.49 o 
   4   2   3      597.94      571.37      6.81 o 
   5   2   3     2952.33     2911.80     26.34 o 
   6   2   3      594.91      730.15      8.67 o 
   7   2   3     1559.79     1541.75     15.78 o 
   8   2   3      317.36      320.03      6.34 o 
   9   2   3      516.91      505.71     12.87 o 
  10   2   3      596.25      602.38     11.75 o 
  11   2   3      225.58      235.21      7.34 o 
  12   2   3      132.52      130.11      5.88 o 
  13   2   3      194.17      195.19     12.21 o 
  14   2   3      389.35      401.67     10.97 o 
  15   2   3        0.17       -1.73      2.57 o 
  16   2   3      131.52      148.44     10.94 o 
  17   2   3       14.75        8.99      3.69 o 
 -18   3   3        8.22       10.60      4.36 o 
 -17   3   3       87.51       80.91     20.19 o 
 -16   3   3       63.95       77.37      5.08 o 
 -15   3   3      275.26      297.00     10.95 o 
 -14   3   3       78.93       74.49      4.14 o 
 -13   3   3        6.23        3.65      2.08 o 
 -12   3   3      128.69      137.40      5.72 o 
 -11   3   3      176.67      173.59      4.92 o 
 -10   3   3      220.35      227.40      5.29 o 
  -9   3   3       85.63       95.10      3.39 o 
  -8   3   3     2191.44     2226.77     22.32 o 
  -7   3   3      119.12      119.48      4.01 o 
  -6   3   3      220.71      257.92      6.44 o 
  -5   3   3       79.90       76.04      2.63 o 
  -4   3   3      514.99      538.36      7.26 o 
  -3   3   3        1.78        2.38      1.07 o 
  -2   3   3      218.27      199.39      3.90 o 
  -1   3   3     2242.71     2189.64     25.41 o 
   0   3   3     2828.59     2920.03     28.69 o 
   1   3   3     1432.50     1487.29     15.93 o 
   2   3   3      326.05      306.74      4.70 o 
   3   3   3       80.68       82.50      2.66 o 
   4   3   3      617.64      634.02      7.70 o 
   5   3   3      241.10      222.44      4.60 o 
   6   3   3      164.25      160.39      4.13 o 
   7   3   3      539.65      582.39      7.96 o 
   8   3   3      249.67      283.58      6.17 o 
   9   3   3      804.91      844.35     21.83 o 
  10   3   3      134.33      139.04      5.66 o 
  11   3   3        2.41        2.38      2.15 o 
  12   3   3      630.51      676.98     13.78 o 
  13   3   3       47.68       46.67      4.95 o 
  14   3   3      115.86      124.35      6.49 o 
  15   3   3       23.28       22.74      4.01 o 
  16   3   3        2.41       -0.18      3.10 o 
  17   3   3        6.01        1.73      4.27 o 
 -18   4   3       37.33       42.41      9.56 o 
 -17   4   3        0.03        4.56      3.90 o 
 -16   4   3       41.84       44.48      4.74 o 
 -15   4   3        4.89        8.45      3.26 o 
 -14   4   3      141.21      138.02      7.71 o 
 -13   4   3       27.67       28.76      3.84 o 
 -12   4   3      444.81      441.79      9.45 o 
 -11   4   3      238.92      246.22      6.79 o 
 -10   4   3       31.07       34.17      2.70 o 
  -9   4   3      400.55      354.74      6.64 o 
  -8   4   3      347.04      336.10      7.94 o 
  -7   4   3      708.12      718.18     10.41 o 
  -6   4   3     1320.72     1499.99     15.84 o 
  -5   4   3     1105.83     1055.65     11.77 o 
  -4   4   3       12.69       14.42      1.24 o 
  -3   4   3     2867.57     2809.03     28.67 o 
  -2   4   3      513.03      533.87      7.67 o 
  -1   4   3      276.69      287.65      4.96 o 
   0   4   3      210.05      227.65      3.54 o 
   1   4   3       63.09       69.57      2.09 o 
   2   4   3     2707.07     2661.58     24.53 o 
   3   4   3     3549.13     3594.26     34.87 o 
   4   4   3     1333.31     1329.12     14.00 o 
   5   4   3      140.18      121.89      3.39 o 
   6   4   3     3501.62     3647.09     43.61 o 
   7   4   3      436.42      420.81      8.22 o 
   8   4   3      376.28      408.59      7.84 o 
   9   4   3     1276.65     1168.41     18.08 o 
  10   4   3      321.10      349.92     11.77 o 
  11   4   3      628.90      643.26     13.28 o 
  12   4   3       65.69       71.69      6.69 o 
  13   4   3       41.09       35.35      4.27 o 
  14   4   3       23.29       25.69      4.12 o 
  15   4   3        2.65        1.02      3.02 o 
  16   4   3       32.65       33.99      4.99 o 
 -17   5   3        0.75        3.38      4.13 o 
 -16   5   3       37.48       37.07      4.93 o 
 -15   5   3       43.22       41.22      4.76 o 
 -14   5   3       20.89       23.21      3.87 o 
 -13   5   3        2.20        2.24      2.43 o 
 -12   5   3      136.22      149.83      6.84 o 
 -11   5   3       65.08       65.59      4.36 o 
 -10   5   3      969.36      949.39     20.64 o 
  -9   5   3      626.76      613.41     10.72 o 
  -8   5   3      410.45      393.88      9.16 o 
  -7   5   3       42.99       35.00      2.87 o 
  -6   5   3        6.11        5.06      1.84 o 
  -5   5   3       80.97       66.62      5.96 o 
  -4   5   3       39.36       32.13      2.36 o 
  -3   5   3      181.18      204.90      5.10 o 
  -2   5   3     1102.35     1105.51     13.60 o 
  -1   5   3        7.93        4.82      2.27 o 
   0   5   3     3677.38     3829.93     34.23 o 
   1   5   3      759.22      759.37      9.01 o 
   2   5   3      323.32      315.12      5.66 o 
   3   5   3      533.40      524.52      9.17 o 
   4   5   3        0.14       -0.46      1.13 o 
   5   5   3      200.42      191.13      4.58 o 
   6   5   3        3.10        4.41      1.46 o 
   7   5   3        0.04        2.47      1.76 o 
   8   5   3       16.24       15.55      2.52 o 
   9   5   3      177.26      165.89      7.27 o 
  10   5   3      593.45      604.18     13.77 o 
  11   5   3      139.02      147.73     10.65 o 
  12   5   3       18.73       21.40      4.20 o 
  13   5   3       87.20      104.30      7.39 o 
  14   5   3        7.60        4.69      3.76 o 
  15   5   3       16.87       11.34      4.32 o 
  16   5   3        4.13       -5.19      5.19 o 
 -16   6   3       92.47       93.43      6.95 o 
 -15   6   3        7.99       14.56      3.94 o 
 -14   6   3      141.50      152.00      7.35 o 
 -13   6   3        3.33        3.13      3.03 o 
 -12   6   3       98.89       99.43      5.38 o 
 -11   6   3        0.54        0.83      2.22 o 
 -10   6   3        4.28        6.93      2.42 o 
  -9   6   3      104.22       94.48      5.16 o 
  -8   6   3      223.19      257.29      6.66 o 
  -7   6   3      775.15      789.16     12.32 o 
  -6   6   3     1171.76     1136.22     17.63 o 
  -5   6   3       43.01       38.60      4.82 o 
  -4   6   3     1050.69     1026.99     16.07 o 
  -3   6   3       23.28       21.21      2.71 o 
  -2   6   3        8.57        8.75      2.46 o 
  -1   6   3      598.95      641.90     11.50 o 
   0   6   3      513.18      523.48     10.19 o 
   1   6   3      341.41      325.98      9.05 o 
   2   6   3      442.65      461.17      9.49 o 
   3   6   3       25.92       24.97      3.23 o 
   4   6   3       21.75       20.90      2.50 o 
   5   6   3      297.32      306.57      6.66 o 
   6   6   3       76.59       82.75      3.89 o 
   7   6   3      125.86      121.34      5.23 o 
   8   6   3       36.77       33.65      3.81 o 
   9   6   3      426.18      421.61     19.69 o 
  10   6   3        9.40       13.54      3.07 o 
  11   6   3      162.67      176.77      8.39 o 
  12   6   3       17.03        5.03      4.13 o 
  13   6   3      188.22      193.71     11.35 o 
  14   6   3       15.76       10.19      5.33 o 
  15   6   3       46.41       47.32      9.22 o 
 -15   7   3       78.60       84.69      7.94 o 
 -14   7   3        0.44        1.47      3.91 o 
 -13   7   3      206.53      203.70     10.06 o 
 -12   7   3       83.24       72.63      9.49 o 
 -11   7   3      108.69      106.85      8.78 o 
 -10   7   3      282.00      272.61      8.79 o 
  -9   7   3       20.49       26.94      3.58 o 
  -8   7   3       11.13       10.06      3.09 o 
  -7   7   3       47.19       59.14      4.58 o 
  -6   7   3      394.67      387.01     13.46 o 
  -5   7   3       10.17       10.57      4.39 o 
  -4   7   3       83.31       90.72      4.92 o 
  -3   7   3       53.93       49.71      3.98 o 
  -2   7   3      163.08      152.24      5.78 o 
  -1   7   3        9.78        4.34      2.26 o 
   0   7   3       91.08       95.39      4.92 o 
   1   7   3        3.30        1.17      2.75 o 
   2   7   3      161.27      161.79      6.01 o 
   3   7   3        6.84       12.32      2.69 o 
   4   7   3        6.74        8.79      2.58 o 
   5   7   3       22.54       21.18      3.64 o 
   6   7   3       66.55       62.09      6.71 o 
   7   7   3       31.16       38.92      8.21 o 
   8   7   3       78.37       61.96      7.81 o 
   9   7   3        0.67        9.58      4.31 o 
  10   7   3      239.91      218.30     19.39 o 
  11   7   3       23.39       13.78      5.25 o 
  12   7   3       10.16        4.06      4.54 o 
  13   7   3      111.14      120.53     10.20 o 
 -13   8   3       39.22       40.03      6.68 o 
 -12   8   3       17.45       15.99      6.25 o 
 -11   8   3       12.31        7.72      3.94 o 
 -10   8   3       13.38        6.97      3.58 o 
  -9   8   3       23.73       22.70      3.78 o 
  -8   8   3       19.14       16.83      3.49 o 
  -7   8   3       47.94       35.54      3.98 o 
  -6   8   3        1.57       -2.30      2.30 o 
  -5   8   3        7.31        9.48      2.83 o 
  -4   8   3        8.79        5.08      2.58 o 
  -3   8   3       26.49       32.38      4.48 o 
  -2   8   3        1.52        0.10      4.05 o 
  -1   8   3       63.08       53.61      5.24 o 
   0   8   3       25.95       36.24      4.58 o 
   1   8   3       37.34       43.38      4.90 o 
   2   8   3       42.38       47.15      8.93 o 
   3   8   3       12.11        7.85      3.22 o 
   4   8   3       24.68       26.34      4.13 o 
   5   8   3      118.57      110.62      6.70 o 
   6   8   3       18.24       12.16      4.54 o 
   7   8   3        0.06        1.60      4.13 o 
   8   8   3        0.05       -1.40      3.95 o 
   9   8   3      133.93      151.49     10.06 o 
  10   8   3        1.21        4.84      4.79 o 
  11   8   3        1.34       -0.41      4.60 o 
  12   8   3       39.50       33.94     10.77 o 
 -12   9   3       18.97       24.53      5.97 o 
 -11   9   3        7.41        5.37     13.77 o 
 -10   9   3      153.18      194.60     29.47 o 
  -9   9   3        6.59       13.93      5.12 o 
  -8   9   3       81.67       75.46     16.33 o 
  -7   9   3        7.63        3.42      4.31 o 
  -6   9   3        7.77        4.93      6.19 o 
  -5   9   3       20.98       10.02      4.74 o 
  -4   9   3        4.34        0.93      3.77 o 
  -3   9   3      112.90      124.82      9.12 o 
  -2   9   3      186.04      161.98     18.64 o 
  -1   9   3      167.80      180.78     12.56 o 
   0   9   3        2.69        3.13      5.47 o 
   1   9   3       48.13       37.55      9.07 o 
   2   9   3        1.08       -1.20      3.80 o 
   3   9   3      162.09      186.06     15.87 o 
   4   9   3        0.93        2.92      3.37 o 
   5   9   3        7.91        8.33      4.70 o 
   6   9   3      106.55      139.96     10.34 o 
   7   9   3       39.70       47.88      7.29 o 
   8   9   3        3.92       -0.23      4.64 o 
   9   9   3        0.04        1.05      4.96 o 
  10   9   3        1.42        6.63      5.41 o 
  -9  10   3        6.32        4.26      5.83 o 
  -8  10   3       77.97       90.06     10.46 o 
  -7  10   3      175.87      182.96     15.12 o 
  -6  10   3       70.93       77.57     14.92 o 
  -5  10   3       16.87       12.85      5.87 o 
  -4  10   3       61.58       60.18      8.11 o 
  -3  10   3      165.43      165.05     13.80 o 
  -2  10   3       27.72       20.70      8.99 o 
  -1  10   3       35.80       32.72     10.00 o 
   0  10   3      239.89      226.77     12.53 o 
   1  10   3      118.77      118.59      9.84 o 
   2  10   3       10.81        8.13      7.52 o 
   3  10   3        4.87        6.80      4.86 o 
   4  10   3        3.48       -0.03      4.87 o 
   5  10   3        0.65        2.48      6.86 o 
   6  10   3       70.75       55.20     11.52 o 
   7  10   3       21.52       25.87      9.85 o 
   8  10   3       35.73       49.20     11.64 o 
  -5  11   3        0.82       -2.28      5.36 o 
  -4  11   3       53.90       54.06     10.77 o 
  -3  11   3        0.35       -3.39      4.95 o 
  -2  11   3       26.85       19.85      6.27 o 
  -1  11   3        2.55        0.16      5.05 o 
   0  11   3        0.70        4.12      5.18 o 
   1  11   3       22.78       15.12      6.22 o 
   2  11   3        9.70        3.08      5.19 o 
   3  11   3        3.41        5.21      5.36 o 
   4  11   3        3.77        2.59      7.78 o 
 -19   0   4       12.06       15.11      5.55 o 
 -18   0   4      129.59      137.76     15.96 o 
 -17   0   4       23.21       38.02      8.56 o 
 -16   0   4       39.10       46.71      5.26 o 
 -15   0   4       14.30       16.50      3.62 o 
 -14   0   4      241.28      227.83      8.57 o 
 -13   0   4      643.87      583.74     13.84 o 
 -12   0   4       70.09       71.12      5.20 o 
 -11   0   4       11.42        5.45      2.24 o 
 -10   0   4       47.70       37.45      3.67 o 
  -9   0   4      189.93      225.64     12.48 o 
  -8   0   4      154.50      238.72      6.90 o 
  -7   0   4      819.15      847.71     14.49 o 
  -6   0   4     3303.33     3416.33     43.93 o 
  -5   0   4      795.34      814.36     13.28 o 
  -4   0   4      164.81      144.74      5.74 o 
  -3   0   4     4963.54     4927.97     60.01 o 
  -2   0   4     2567.78     2489.82     31.90 o 
  -1   0   4     3638.16     3638.41     44.84 o 
   0   0   4     4621.07     4447.24     53.92 o 
   1   0   4      986.25     1009.31     14.41 o 
   2   0   4      235.43      271.75      5.40 o 
   3   0   4       66.59       61.67      3.79 o 
   4   0   4     5589.59     6108.85     91.63 o 
   5   0   4     1004.24     1044.53     20.59 o 
   6   0   4      242.03      130.23      9.13 o 
   7   0   4      265.89      253.84      9.13 o 
   8   0   4      779.84      716.04     17.54 o 
   9   0   4       49.08       44.86      5.07 o 
  10   0   4      251.13      238.84     10.14 o 
  11   0   4      112.46      113.62      7.56 o 
  12   0   4       22.56       22.02      4.65 o 
  13   0   4      465.80      474.06     35.52 o 
  14   0   4       94.90       72.79     13.28 o 
  15   0   4      232.29      241.42     12.88 o 
  16   0   4       85.08       81.70      9.27 o 
  17   0   4      132.85      125.48     10.82 o 
 -19   1   4       89.56       79.42      9.22 o 
 -18   1   4       55.01       65.49     10.00 o 
 -17   1   4       88.02      101.91      6.43 o 
 -16   1   4       20.09       12.84      2.85 o 
 -15   1   4        0.22        0.38      2.00 o 
 -14   1   4      200.10      202.39      5.82 o 
 -13   1   4      678.67      606.80     11.29 o 
 -12   1   4      382.44      401.37      7.65 o 
 -11   1   4        8.74        4.93      1.90 o 
 -10   1   4     1091.84     1105.95     13.56 o 
  -9   1   4        2.46        1.74      1.28 o 
  -8   1   4      144.60      116.55      3.44 o 
  -7   1   4     3434.11     3667.17     33.45 o 
  -6   1   4      901.04      980.85     11.05 o 
  -5   1   4      414.87      411.53      6.46 o 
  -4   1   4       86.41       90.14      3.07 o 
  -3   1   4     1449.11     1428.38     15.36 o 
  -2   1   4      472.81      525.29      6.95 o 
  -1   1   4     5862.35     6017.71     51.00 o 
   0   1   4     3362.90     3332.53     41.87 o 
   1   1   4      245.30      241.09      3.61 o 
   2   1   4       88.46       86.40      2.43 o 
   3   1   4      727.61      769.02      9.43 o 
   4   1   4     1591.58     1722.11     18.33 o 
   5   1   4     5511.02     6095.76     67.22 o 
   6   1   4     1533.22     1531.98     17.24 o 
   7   1   4      163.53      188.56      4.36 o 
   8   1   4        2.24        6.54      1.85 o 
   9   1   4      196.71      187.39      6.13 o 
  10   1   4      565.39      560.88     11.52 o 
  11   1   4      449.80      413.65     10.12 o 
  12   1   4      557.08      538.60     14.46 o 
  13   1   4       20.58        9.15      3.68 o 
  14   1   4       45.60       35.30      4.22 o 
  15   1   4        0.05       -0.83      2.75 o 
  16   1   4        1.64        4.03      3.16 o 
  17   1   4       25.38       22.90      4.54 o 
 -18   2   4        5.54        1.26      3.24 o 
 -17   2   4       56.22       71.40      6.56 o 
 -16   2   4       27.59       24.10      3.38 o 
 -15   2   4        2.65        5.44      2.22 o 
 -14   2   4        8.19        5.25      2.11 o 
 -13   2   4      178.17      170.84      5.19 o 
 -12   2   4      272.54      270.53      7.24 o 
 -11   2   4        0.24        1.55      1.59 o 
 -10   2   4     1054.57     1065.84     13.25 o 
  -9   2   4      162.31      184.84      4.55 o 
  -8   2   4     2485.72     2688.53     26.02 o 
  -7   2   4      400.55      409.98      6.50 o 
  -6   2   4      102.71      141.42      3.39 o 
  -5   2   4        2.12        5.97      1.03 o 
  -4   2   4      261.44      241.71      5.51 o 
  -3   2   4     3848.71     3764.08     33.11 o 
  -2   2   4      750.60      749.67      8.25 o 
  -1   2   4     9126.70     9385.41     96.58 o 
   0   2   4     4820.65     5019.58     47.23 o 
   1   2   4      581.34      543.00      9.11 o 
   2   2   4      748.09      827.31     15.41 o 
   3   2   4      671.50      668.33      7.60 o 
   4   2   4        2.60        0.02      0.75 o 
   5   2   4       14.36       18.58      1.29 o 
   6   2   4     4403.80     4549.73     44.52 o 
   7   2   4      531.02      573.36      8.83 o 
   8   2   4      904.76      839.20     13.45 o 
   9   2   4      498.78      459.58     17.54 o 
  10   2   4       26.93       28.02      3.19 o 
  11   2   4      211.52      203.38     10.49 o 
  12   2   4       17.90       21.76      4.75 o 
  13   2   4       62.98       71.08      6.10 o 
  14   2   4       84.64       93.66      6.30 o 
  15   2   4       84.22       81.51      8.77 o 
  16   2   4       71.24       74.68      6.21 o 
  17   2   4        0.50        1.21      3.43 o 
 -18   3   4        6.20        5.74      4.07 o 
 -17   3   4      136.75      146.60      7.46 o 
 -16   3   4       33.53       32.10      4.40 o 
 -15   3   4      140.13      138.79      7.04 o 
 -14   3   4      199.89      206.81      6.02 o 
 -13   3   4      497.99      462.56      8.75 o 
 -12   3   4      763.20      738.91     12.26 o 
 -11   3   4       86.13       73.54      5.18 o 
 -10   3   4      307.33      305.75      6.74 o 
  -9   3   4      783.71      789.99     11.55 o 
  -8   3   4      568.41      530.68      8.61 o 
  -7   3   4      221.58      188.89      5.13 o 
  -6   3   4      349.47      408.86      7.33 o 
  -5   3   4     1690.08     1666.71     16.73 o 
  -4   3   4     1482.37     1601.32     17.18 o 
  -3   3   4     1595.30     1476.35     16.52 o 
  -2   3   4        0.03        0.42      1.36 o 
  -1   3   4      384.47      380.82      5.79 o 
   0   3   4      558.69      609.31      8.15 o 
   1   3   4      100.31       84.17      2.70 o 
   2   3   4      422.54      380.80      5.21 o 
   3   3   4      417.94      396.41      5.52 o 
   4   3   4       55.55       40.04      2.37 o 
   5   3   4       72.49      114.63      3.02 o 
   6   3   4       41.19       33.93      2.40 o 
   7   3   4       12.95       15.20      1.93 o 
   8   3   4      298.82      300.64      8.42 o 
   9   3   4       86.46       75.52      5.33 o 
  10   3   4       68.93       67.01      4.61 o 
  11   3   4      149.18      133.45      7.35 o 
  12   3   4        0.78        0.05      2.54 o 
  13   3   4        0.00        0.28      3.43 o 
  14   3   4        1.44       -0.86      2.83 o 
  15   3   4       51.83       54.02      5.38 o 
  16   3   4       11.06       11.07      3.83 o 
 -17   4   4       38.49       32.30      4.75 o 
 -16   4   4        2.81        4.06      3.24 o 
 -15   4   4       94.97      103.20      6.48 o 
 -14   4   4       34.41       28.33      3.54 o 
 -13   4   4        1.02       -1.94      2.13 o 
 -12   4   4       21.09       24.49      3.38 o 
 -11   4   4      289.19      277.17      7.23 o 
 -10   4   4      557.18      599.78     10.66 o 
  -9   4   4      310.89      299.54      7.00 o 
  -8   4   4     1996.69     2035.71     26.73 o 
  -7   4   4       42.33       52.38      3.20 o 
  -6   4   4      106.94       90.48      3.62 o 
  -5   4   4      159.93      168.77      4.47 o 
  -4   4   4      445.43      451.44      7.45 o 
  -3   4   4     2390.69     2414.62     25.40 o 
  -2   4   4     2980.27     3259.25     32.80 o 
  -1   4   4     4565.02     4621.84     50.74 o 
   0   4   4       57.19       69.65      3.19 o 
   1   4   4     1050.10     1046.26     12.66 o 
   2   4   4      364.57      411.10      6.84 o 
   3   4   4       39.56       48.12      2.30 o 
   4   4   4       93.16       94.18      4.22 o 
   5   4   4      306.28      277.07      8.25 o 
   6   4   4     1991.16     2024.64     23.07 o 
   7   4   4       45.72       48.06      3.55 o 
   8   4   4      430.87      418.90      8.09 o 
   9   4   4      149.50      144.48      4.94 o 
  10   4   4       87.95       93.38      8.42 o 
  11   4   4      322.68      331.70      9.29 o 
  12   4   4      131.99      129.09     10.60 o 
  13   4   4      254.79      266.00     11.30 o 
  14   4   4        2.03        5.08      3.65 o 
  15   4   4      134.17      129.45      8.36 o 
  16   4   4       42.97       50.58      6.61 o 
 -17   5   4        3.80        5.51      3.84 o 
 -16   5   4      121.00      139.86      7.61 o 
 -15   5   4       16.13       19.17      3.95 o 
 -14   5   4       55.30       52.67      4.47 o 
 -13   5   4      236.19      247.17      7.58 o 
 -12   5   4        7.87        3.13      2.76 o 
 -11   5   4      340.76      313.49      7.99 o 
 -10   5   4       82.35       98.12      4.75 o 
  -9   5   4       84.88       72.68      4.71 o 
  -8   5   4      124.72      153.04      5.44 o 
  -7   5   4      200.05      205.09      5.56 o 
  -6   5   4     1103.25     1118.11     14.90 o 
  -5   5   4        6.08        4.77      1.64 o 
  -4   5   4      643.37      636.16     11.48 o 
  -3   5   4       27.51       28.08      2.76 o 
  -2   5   4      353.73      360.92      9.42 o 
  -1   5   4      557.69      590.37     10.68 o 
   0   5   4      164.01      148.86      5.51 o 
   1   5   4      754.38      739.70     15.47 o 
   2   5   4       81.72       92.41      3.62 o 
   3   5   4      288.25      288.26      6.39 o 
   4   5   4        0.18       -0.81      1.27 o 
   5   5   4      134.60      116.13      6.03 o 
   6   5   4      270.48      278.47      8.64 o 
   7   5   4       36.67       35.99      4.17 o 
   8   5   4        0.65        1.23      1.96 o 
   9   5   4        0.10       -0.06      2.04 o 
  10   5   4       32.50       19.95      3.74 o 
  11   5   4       28.15       16.36      4.36 o 
  12   5   4      241.72      252.61     10.23 o 
  13   5   4       40.61       28.74      4.84 o 
  14   5   4      198.96      211.59     10.11 o 
  15   5   4        3.09        4.82      4.10 o 
 -16   6   4       27.62       27.88      5.67 o 
 -15   6   4        4.53        6.20      5.71 o 
 -14   6   4      202.17      206.25      9.76 o 
 -13   6   4        0.00        1.63      3.10 o 
 -12   6   4       55.93       57.88      5.80 o 
 -11   6   4      126.25      139.46      6.49 o 
 -10   6   4      132.53      145.33      8.42 o 
  -9   6   4        0.46       -0.87      2.29 o 
  -8   6   4       14.77       14.83      2.88 o 
  -7   6   4       64.35       86.68      4.90 o 
  -6   6   4       60.47       48.02      4.00 o 
  -5   6   4       88.55       99.50      6.38 o 
  -4   6   4      550.72      552.35     11.03 o 
  -3   6   4       13.44       14.43      2.91 o 
  -2   6   4      178.56      187.41      6.09 o 
  -1   6   4      128.80      125.81      8.37 o 
   0   6   4        0.01        1.51      1.84 o 
   1   6   4       45.17       44.09      3.59 o 
   2   6   4       14.38       17.19      2.57 o 
   3   6   4      278.03      262.56      8.14 o 
   4   6   4      125.04      112.75      5.03 o 
   5   6   4       99.09       95.52      4.94 o 
   6   6   4      441.94      444.04      9.70 o 
   7   6   4       50.75       56.50      9.19 o 
   8   6   4      478.53      514.20     11.17 o 
   9   6   4        1.29        2.93      2.38 o 
  10   6   4        0.37       -2.12      2.73 o 
  11   6   4       39.88       48.30      5.58 o 
  12   6   4      263.83      270.03     10.64 o 
  13   6   4       12.62       17.77      5.39 o 
  14   6   4        1.46        1.98      4.38 o 
 -15   7   4        5.25        2.58      4.31 o 
 -14   7   4       33.61       49.46      6.30 o 
 -13   7   4        5.51        9.22      3.59 o 
 -12   7   4      163.94      169.11      7.58 o 
 -11   7   4       42.60       51.90      4.97 o 
 -10   7   4        9.64        7.14      3.13 o 
  -9   7   4      143.34      136.89      6.39 o 
  -8   7   4        2.19        3.54      2.44 o 
  -7   7   4        4.92        4.94      2.59 o 
  -6   7   4       75.14       57.13      4.53 o 
  -5   7   4      417.03      403.19     12.48 o 
  -4   7   4       22.96       26.24      3.50 o 
  -3   7   4      560.70      582.52     11.88 o 
  -2   7   4       23.01       23.59      3.28 o 
  -1   7   4      467.94      476.23     10.44 o 
   0   7   4        0.10       -0.47      2.12 o 
   1   7   4      138.93      118.31      5.46 o 
   2   7   4      500.05      490.64     10.66 o 
   3   7   4       99.25       94.51      5.05 o 
   4   7   4      602.25      624.57     12.50 o 
   5   7   4       40.26       48.05      8.08 o 
   6   7   4        0.04        2.76      2.98 o 
   7   7   4       12.22       18.40      3.95 o 
   8   7   4       16.84       16.65      5.02 o 
   9   7   4      142.62      143.29     11.47 o 
  10   7   4        0.58       -3.63      3.63 o 
  11   7   4      296.50      319.13     21.03 o 
  12   7   4       16.59       16.25      8.18 o 
  13   7   4       41.08       41.54     10.60 o 
 -13   8   4        6.74        4.71      4.15 o 
 -12   8   4       16.28       17.27      4.40 o 
 -11   8   4       16.50       15.84      3.98 o 
 -10   8   4        5.25        7.53      3.43 o 
  -9   8   4       49.61       55.35      5.07 o 
  -8   8   4       23.88       28.31      3.91 o 
  -7   8   4      145.12      149.94     12.46 o 
  -6   8   4       15.23       18.07      3.38 o 
  -5   8   4      175.53      165.36      6.69 o 
  -4   8   4       22.09       26.02      4.33 o 
  -3   8   4       70.08       71.04      8.53 o 
  -2   8   4      199.56      209.92      7.33 o 
  -1   8   4       35.27       56.37      6.28 o 
   0   8   4      362.68      342.61      9.33 o 
   1   8   4       66.18       59.46      5.52 o 
   2   8   4      162.63      144.90     16.07 o 
   3   8   4       11.53       12.42      3.60 o 
   4   8   4       75.19       87.14      6.49 o 
   5   8   4      236.16      243.22     11.95 o 
   6   8   4        6.34        1.72      4.17 o 
   7   8   4      499.18      506.60     17.51 o 
   8   8   4        1.15        4.82      4.72 o 
   9   8   4      105.94      127.56     16.33 o 
  10   8   4       80.49       91.58      9.51 o 
  11   8   4        0.81        8.82      8.24 o 
  12   8   4        0.44       -6.57      6.68 o 
 -11   9   4       26.79       14.52      7.41 o 
 -10   9   4       24.43       29.20      5.12 o 
  -9   9   4      125.02      114.07      7.91 o 
  -8   9   4       12.47       16.02      4.29 o 
  -7   9   4       97.01       89.95      9.08 o 
  -6   9   4       16.13       11.74      4.90 o 
  -5   9   4        0.79        3.03      3.93 o 
  -4   9   4       20.57       17.24      6.79 o 
  -3   9   4        0.00       -1.75      3.15 o 
  -2   9   4      123.75      124.75      7.88 o 
  -1   9   4       55.41       47.75      5.65 o 
   0   9   4      172.23      161.70      8.29 o 
   1   9   4      129.71      154.89      8.31 o 
   2   9   4        1.28       -2.41      3.25 o 
   3   9   4       10.69       17.96      4.35 o 
   4   9   4        0.11       -0.67      6.37 o 
   5   9   4        5.23        3.68      4.56 o 
   6   9   4       43.27       34.46      6.47 o 
   7   9   4       70.48       69.73      8.51 o 
   8   9   4        5.61        2.45      4.95 o 
   9   9   4       22.13       19.58      8.41 o 
  10   9   4       43.12       47.58     11.38 o 
  -9  10   4        8.16        7.62      5.59 o 
  -8  10   4       10.98       14.08      5.99 o 
  -7  10   4        0.22        0.44      4.88 o 
  -6  10   4       47.87       46.83      7.62 o 
  -5  10   4        0.00       -0.27      4.65 o 
  -4  10   4        0.24        4.30      8.56 o 
  -3  10   4        2.01       -2.70      4.43 o 
  -2  10   4       36.45       45.89      7.37 o 
  -1  10   4        3.62        4.73      4.58 o 
   0  10   4        0.01        0.69      4.16 o 
   1  10   4        8.79        2.14      4.57 o 
   2  10   4        4.15        0.82      4.79 o 
   3  10   4       17.67       12.85      5.88 o 
   4  10   4        9.86        2.42      7.09 o 
   5  10   4        6.50        9.39      8.07 o 
   6  10   4        0.09        7.20      7.61 o 
   7  10   4        0.08       13.48      8.41 o 
  -5  11   4        0.41        3.59      5.40 o 
  -4  11   4       12.92       14.88      6.26 o 
  -3  11   4        0.75        2.72      5.23 o 
  -2  11   4       15.65       12.07      5.85 o 
  -1  11   4       10.46       16.20      6.29 o 
   0  11   4       14.11       17.25      6.26 o 
   1  11   4       77.22       88.89     10.18 o 
   2  11   4        0.16       -0.80      5.10 o 
   3  11   4       14.76       21.84      9.28 o 
 -19   1   5        7.02        3.09      3.59 o 
 -18   1   5       23.65       27.19      4.34 o 
 -17   1   5      136.32      140.11      6.28 o 
 -16   1   5       30.90       32.74      3.29 o 
 -15   1   5      594.12      600.42     12.03 o 
 -14   1   5       45.32       36.82      3.28 o 
 -13   1   5      691.67      663.92     10.68 o 
 -12   1   5        0.06        0.87      1.60 o 
 -11   1   5      413.24      410.00      7.59 o 
 -10   1   5      470.09      470.61      7.88 o 
  -9   1   5       55.43       54.42      3.05 o 
  -8   1   5     1622.44     1573.27     16.97 o 
  -7   1   5       13.97       13.33      1.77 o 
  -6   1   5     3435.99     3226.70     29.82 o 
  -5   1   5      352.81      392.66      6.85 o 
  -4   1   5     1528.19     1548.62     17.20 o 
  -3   1   5      170.05      115.49      3.38 o 
  -2   1   5       21.77       35.70      1.86 o 
  -1   1   5      594.29      570.39      7.78 o 
   0   1   5      347.15      334.97      5.96 o 
   1   1   5     3578.45     3487.75     30.81 o 
   2   1   5       24.25       28.14      1.62 o 
   3   1   5     1989.76     1975.22     20.82 o 
   4   1   5       38.98       45.87      2.32 o 
   5   1   5      120.00      129.72      3.54 o 
   6   1   5      152.90      160.27      4.04 o 
   7   1   5      344.93      310.32      7.53 o 
   8   1   5      507.10      517.23     10.51 o 
   9   1   5       35.93       38.84      3.58 o 
  10   1   5      221.35      200.28      6.83 o 
  11   1   5       57.65       49.04      4.30 o 
  12   1   5       20.53       17.04      3.30 o 
  13   1   5       46.51       44.06      4.50 o 
  14   1   5      316.69      325.17     10.27 o 
  15   1   5        0.43        3.60      3.09 o 
  16   1   5      102.95      100.46      7.25 o 
 -18   2   5       11.37       13.15      4.54 o 
 -17   2   5       90.82      105.71      5.78 o 
 -16   2   5       79.14       89.65      4.93 o 
 -15   2   5       40.92       41.10      3.58 o 
 -14   2   5       25.99       24.52      2.86 o 
 -13   2   5      281.73      265.17      6.50 o 
 -12   2   5        0.40        1.95      1.64 o 
 -11   2   5     1209.02     1173.41     14.71 o 
 -10   2   5       74.24       76.16      3.38 o 
  -9   2   5     1197.14     1219.52     14.40 o 
  -8   2   5      296.75      286.62      6.37 o 
  -7   2   5       23.54       25.37      1.92 o 
  -6   2   5      224.16      237.13      6.51 o 
  -5   2   5       63.57       74.27      2.87 o 
  -4   2   5     3210.77     3233.53     29.40 o 
  -3   2   5        3.16        4.32      1.46 o 
  -2   2   5      585.20      560.37      7.01 o 
  -1   2   5     1281.16     1331.93     13.44 o 
   0   2   5      474.30      413.01      6.83 o 
   1   2   5      192.88      199.35      5.78 o 
   2   2   5       41.13       49.57      2.06 o 
   3   2   5     1508.54     1463.58     14.51 o 
   4   2   5       84.99      117.78      2.66 o 
   5   2   5      887.30      877.58     11.52 o 
   6   2   5       13.94       12.97      1.72 o 
   7   2   5     1181.87     1162.57     17.26 o 
   8   2   5      830.94      803.10     13.81 o 
   9   2   5        1.25        2.77      2.00 o 
  10   2   5     1256.69     1244.89     19.67 o 
  11   2   5       12.26        8.94      2.63 o 
  12   2   5      650.07      675.47     14.29 o 
  13   2   5       33.51       25.83      4.93 o 
  14   2   5      423.72      429.79     13.29 o 
  15   2   5       41.85       54.57      5.42 o 
  16   2   5        0.68       -2.84      3.11 o 
 -18   3   5        1.70       -3.34      3.34 o 
 -17   3   5        7.97        0.80      3.20 o 
 -16   3   5        2.96        3.26      3.03 o 
 -15   3   5       15.12       14.47      3.28 o 
 -14   3   5       11.12        8.00      3.24 o 
 -13   3   5       98.21      103.75      8.07 o 
 -12   3   5      338.85      329.20      8.39 o 
 -11   3   5      128.95      121.12      7.98 o 
 -10   3   5       21.43       21.34      2.42 o 
  -9   3   5      274.24      279.36      5.74 o 
  -8   3   5        2.04        4.56      1.44 o 
  -7   3   5      196.00      188.91      4.25 o 
  -6   3   5        0.08        1.29      1.03 o 
  -5   3   5     2760.50     2797.81     28.68 o 
  -4   3   5      458.79      458.28      6.89 o 
  -3   3   5       86.16       94.46      2.51 o 
  -2   3   5       30.10       26.10      1.73 o 
  -1   3   5       51.23       63.81      3.00 o 
   0   3   5       74.67       85.83      2.91 o 
   1   3   5      462.42      542.64      6.70 o 
   2   3   5        6.60        0.89      1.08 o 
   3   3   5      604.99      634.05      9.20 o 
   4   3   5      767.51      783.54      9.49 o 
   5   3   5       28.54       41.94      3.21 o 
   6   3   5      410.13      461.99      7.95 o 
   7   3   5        8.69        9.70      2.44 o 
   8   3   5     1074.87     1049.51     18.78 o 
   9   3   5       77.51       67.68      4.50 o 
  10   3   5      451.37      431.16     10.30 o 
  11   3   5       18.03       14.22      3.06 o 
  12   3   5        8.46        2.64      2.50 o 
  13   3   5        1.73        2.71      2.81 o 
  14   3   5       83.10       74.37      6.01 o 
  15   3   5        6.87       12.29      3.60 o 
  16   3   5        2.75       10.62      4.76 o 
 -17   4   5        2.05        1.35      3.26 o 
 -16   4   5       12.07       13.32      3.76 o 
 -15   4   5        3.28       -0.24      2.52 o 
 -14   4   5       16.18       12.96      3.09 o 
 -13   4   5      153.19      143.78      5.85 o 
 -12   4   5      363.18      362.58      8.71 o 
 -11   4   5      144.14      133.21      6.74 o 
 -10   4   5        3.05       -0.60      1.75 o 
  -9   4   5        5.41        0.70      1.62 o 
  -8   4   5      610.31      613.02     10.32 o 
  -7   4   5      435.88      412.58      8.18 o 
  -6   4   5      451.79      435.53      7.97 o 
  -5   4   5      816.28      783.92     11.22 o 
  -4   4   5      482.40      420.02      7.22 o 
  -3   4   5      212.06      217.25      4.68 o 
  -2   4   5     1392.11     1303.27     18.17 o 
  -1   4   5     5481.17     5795.46     62.84 o 
   0   4   5     2132.72     2068.06     22.31 o 
   1   4   5     1354.61     1305.13     15.47 o 
   2   4   5     1262.94     1397.62     16.37 o 
   3   4   5     1499.67     1462.04     24.32 o 
   4   4   5      564.81      617.26      9.26 o 
   5   4   5     2059.00     1939.49     29.24 o 
   6   4   5      456.76      435.97     10.81 o 
   7   4   5       76.33       72.32      4.13 o 
   8   4   5      157.61      133.85      6.48 o 
   9   4   5      475.14      444.13     12.12 o 
  10   4   5        1.28        0.63      2.54 o 
  11   4   5       18.37       13.63      3.70 o 
  12   4   5       59.09       53.93      5.77 o 
  13   4   5        1.06        0.52      3.02 o 
  14   4   5        1.97       -2.19      3.22 o 
  15   4   5        6.03        1.15      3.71 o 
 -17   5   5        1.10        3.54      4.14 o 
 -16   5   5       14.07        6.13      3.54 o 
 -15   5   5      203.44      230.14      8.00 o 
 -14   5   5      260.68      255.23      8.42 o 
 -13   5   5      121.61      126.58      5.95 o 
 -12   5   5       95.54       83.74      4.94 o 
 -11   5   5        7.08        4.06      2.33 o 
 -10   5   5        6.28        4.19      2.29 o 
  -9   5   5      123.58      131.50      5.09 o 
  -8   5   5      400.10      393.56      9.56 o 
  -7   5   5      331.90      332.89      9.60 o 
  -6   5   5     2027.88     1933.34     26.12 o 
  -5   5   5      122.47      130.14      5.44 o 
  -4   5   5      306.09      286.62      7.46 o 
  -3   5   5      144.81      145.46      5.39 o 
  -2   5   5      191.73      179.44      6.46 o 
  -1   5   5      192.09      178.73      6.94 o 
   0   5   5      610.39      644.29     13.07 o 
   1   5   5      438.67      397.11      8.64 o 
   2   5   5      658.77      699.42     12.14 o 
   3   5   5      337.13      344.17      7.33 o 
   4   5   5      361.17      393.89      8.86 o 
   5   5   5      229.08      242.72      6.78 o 
   6   5   5       11.93       14.12      3.02 o 
   7   5   5      150.68      144.62      5.57 o 
   8   5   5       44.12       37.33      4.31 o 
   9   5   5      179.83      176.58      7.94 o 
  10   5   5        8.62        6.70      3.22 o 
  11   5   5       83.85       85.51      6.89 o 
  12   5   5      129.03      144.74      8.23 o 
  13   5   5       36.00       29.75      5.07 o 
  14   5   5        0.42        1.25      3.74 o 
  15   5   5       76.38       86.69      9.19 o 
 -16   6   5        3.10        0.11      4.03 o 
 -15   6   5        7.61        3.03      4.03 o 
 -14   6   5        0.11        5.93      3.60 o 
 -13   6   5       31.83       21.34      3.95 o 
 -12   6   5      115.16      122.20      8.80 o 
 -11   6   5        5.29        1.41      2.60 o 
 -10   6   5       91.25       89.48      5.71 o 
  -9   6   5       20.77       19.96      4.40 o 
  -8   6   5       11.44        7.50      2.57 o 
  -7   6   5       20.35       32.41      3.68 o 
  -6   6   5       43.80       28.46      4.14 o 
  -5   6   5      628.25      609.15     16.21 o 
  -4   6   5      244.08      239.62      7.20 o 
  -3   6   5      686.40      657.84     12.49 o 
  -2   6   5        2.78       -0.78      1.95 o 
  -1   6   5       44.05       53.90      4.06 o 
   0   6   5        0.00       -1.82      1.82 o 
   1   6   5       11.44       10.34      3.13 o 
   2   6   5        3.52        4.23      2.25 o 
   3   6   5      301.05      297.17      9.17 o 
   4   6   5     1188.76     1200.24     18.42 o 
   5   6   5      284.71      280.22     15.26 o 
   6   6   5       46.20       54.79      6.07 o 
   7   6   5      128.18      119.03      8.18 o 
   8   6   5       14.41        6.52      3.36 o 
   9   6   5       26.12       22.17      6.10 o 
  10   6   5        2.05       -2.35      2.81 o 
  11   6   5       96.63       88.16      7.26 o 
  12   6   5       46.85       51.46      7.47 o 
  13   6   5       10.93        8.43      4.21 o 
  14   6   5        0.88       -3.69      4.93 o 
 -15   7   5        5.06        0.51      4.15 o 
 -14   7   5      174.44      195.14      8.88 o 
 -13   7   5       44.06       45.68      5.20 o 
 -12   7   5       45.67       47.77      6.08 o 
 -11   7   5       46.52       36.13      4.58 o 
 -10   7   5      146.15      147.08      8.92 o 
  -9   7   5       12.58       19.51      3.54 o 
  -8   7   5      145.89      138.33      6.42 o 
  -7   7   5      564.66      537.31     12.11 o 
  -6   7   5        0.61        1.73      2.45 o 
  -5   7   5      309.95      311.47      8.96 o 
  -4   7   5        0.11        2.26      2.44 o 
  -3   7   5      441.65      443.20     10.55 o 
  -2   7   5       19.51       14.09      2.93 o 
  -1   7   5      188.28      189.00      8.27 o 
   0   7   5      491.15      483.62     14.68 o 
   1   7   5       68.37       79.36      6.52 o 
   2   7   5      188.24      197.41      9.13 o 
   3   7   5       36.38       39.88      4.01 o 
   4   7   5       94.48       95.55      6.53 o 
   5   7   5      174.72      197.94     15.56 o 
   6   7   5      208.79      220.54      9.92 o 
   7   7   5        0.48        2.09      3.23 o 
   8   7   5      104.99      103.64      8.81 o 
   9   7   5        0.11        2.87      4.17 o 
  10   7   5       20.82       18.03      8.07 o 
  11   7   5        1.01        8.76      7.20 o 
  12   7   5       58.23       50.01     11.70 o 
 -13   8   5       61.91       67.34      7.79 o 
 -12   8   5        1.03        3.98      3.66 o 
 -11   8   5        1.59        0.15      3.20 o 
 -10   8   5       15.54       19.23      5.95 o 
  -9   8   5       41.57       37.30      5.01 o 
  -8   8   5      172.93      166.31      7.31 o 
  -7   8   5      161.20      165.19      7.15 o 
  -6   8   5        3.93        4.48      2.83 o 
  -5   8   5        0.11       -2.83      2.83 o 
  -4   8   5       14.27        8.19      2.94 o 
  -3   8   5        2.49        5.32      2.70 o 
  -2   8   5      119.32      156.75     10.20 o 
  -1   8   5       46.00       57.07      6.48 o 
   0   8   5       14.47       11.24      3.07 o 
   1   8   5       21.96       20.03      3.43 o 
   2   8   5        0.06       -0.55      2.50 o 
   3   8   5       47.51       50.15      6.74 o 
   4   8   5        2.52       -3.99      3.99 o 
   5   8   5       67.15       67.07      7.85 o 
   6   8   5       17.43       30.90      6.35 o 
   7   8   5       35.87       25.69      6.05 o 
   8   8   5        0.41        0.87      5.24 o 
   9   8   5        7.70        9.04      5.05 o 
  10   8   5        4.24        3.05      7.72 o 
  11   8   5       17.49       17.92      9.05 o 
 -11   9   5       16.64        4.03      4.19 o 
 -10   9   5        2.36        0.49      3.79 o 
  -9   9   5       11.18       14.88      3.87 o 
  -8   9   5       38.56       34.08      5.55 o 
  -7   9   5        2.69        5.13      3.18 o 
  -6   9   5        9.02        3.69      3.07 o 
  -5   9   5        3.12        1.88      2.93 o 
  -4   9   5        0.11       -3.28      3.28 o 
  -3   9   5      117.71      105.85     10.60 o 
  -2   9   5        5.77       12.06      4.57 o 
  -1   9   5       61.74       65.09      6.50 o 
   0   9   5        9.66       -1.37      4.19 o 
   1   9   5       75.55       62.42      6.28 o 
   2   9   5       52.87       71.87     10.69 o 
   3   9   5       55.41       49.13      7.29 o 
   4   9   5        1.96       -3.00      4.60 o 
   5   9   5       17.92       22.70      6.25 o 
   6   9   5      305.01      291.68     14.22 o 
   7   9   5        2.46       -1.23      6.51 o 
   8   9   5      109.34      105.42     10.57 o 
   9   9   5       42.21       42.57     14.00 o 
  -9  10   5        0.05       -1.61      8.70 o 
  -8  10   5       82.81       59.11      8.60 o 
  -7  10   5       49.90       41.94     10.28 o 
  -6  10   5        8.25       11.26      5.38 o 
  -5  10   5       18.67       16.56      6.02 o 
  -4  10   5       31.14       30.26      6.36 o 
  -3  10   5       17.22       17.22      5.76 o 
  -2  10   5       19.11       12.54      5.19 o 
  -1  10   5       14.03        7.64      4.86 o 
   0  10   5        1.65        5.36      4.87 o 
   1  10   5        2.18        2.68      4.88 o 
   2  10   5       28.75       34.87      8.53 o 
   3  10   5        0.12       -4.95      6.68 o 
   4  10   5       47.68       53.70     12.10 o 
   5  10   5       10.29       11.24      8.30 o 
   6  10   5       58.52       64.41     13.02 o 
  -3  11   5        3.94        3.56      5.05 o 
  -2  11   5        3.83        0.87      5.04 o 
  -1  11   5        6.57        1.85      5.13 o 
   0  11   5        9.41        9.52      6.01 o 
   1  11   5        1.77       -4.49      4.86 o 
 -19   0   6       18.56       23.45      7.78 o 
 -18   0   6       24.96       29.68      5.20 o 
 -17   0   6       11.35        8.97      3.78 o 
 -16   0   6        0.01        1.36      3.30 o 
 -15   0   6      436.58      364.44     11.69 o 
 -14   0   6      665.15      689.70     16.20 o 
 -13   0   6       34.74       43.42      6.08 o 
 -12   0   6     1848.68     1776.53     56.25 o 
 -11   0   6      201.38      193.86      7.44 o 
 -10   0   6     2239.04     2258.56     33.45 o 
  -9   0   6        2.53        7.90      2.33 o 
  -8   0   6      513.59      569.32     17.88 o 
  -7   0   6     2957.78     3031.92     40.91 o 
  -6   0   6      250.44      305.69     12.19 o 
  -5   0   6     2893.42     3006.86     39.85 o 
  -4   0   6      667.10      697.07     12.59 o 
  -3   0   6     9033.79     9457.08    113.02 o 
  -2   0   6       11.98       17.98      3.11 o 
  -1   0   6      284.52      337.21      9.53 o 
   0   0   6     8155.37     8400.82    100.47 o 
   1   0   6        3.32        0.49      1.36 o 
   2   0   6     1481.22     1374.57     19.78 o 
   3   0   6      891.70      861.42     13.51 o 
   4   0   6     1374.58     1312.85     25.33 o 
   5   0   6       26.84        5.77      5.53 o 
   6   0   6       48.67       37.55     11.96 o 
   7   0   6     3349.26     3382.16     57.14 o 
   8   0   6        9.08        3.95      2.91 o 
   9   0   6     2487.34     2561.15     47.09 o 
  10   0   6       14.81       20.45      4.48 o 
  11   0   6     1459.50     1370.41     31.14 o 
  12   0   6        0.19       -2.90      2.90 o 
  13   0   6      172.97      154.26     10.04 o 
  14   0   6      212.07      238.15     12.87 o 
  15   0   6        2.04        4.12      4.55 o 
  16   0   6      197.03      227.58     15.87 o 
 -18   1   6      139.04      141.78      6.66 o 
 -17   1   6       34.74       36.10      3.75 o 
 -16   1   6      296.46      331.96      9.54 o 
 -15   1   6      204.64      176.46      5.89 o 
 -14   1   6     1217.35     1148.94     15.75 o 
 -13   1   6        7.12        4.65      2.05 o 
 -12   1   6       95.86      114.99      4.42 o 
 -11   1   6      629.38      622.93      9.80 o 
 -10   1   6        1.16       -0.41      1.43 o 
  -9   1   6     1210.52     1223.78     14.54 o 
  -8   1   6      147.77      132.79      4.15 o 
  -7   1   6      876.89      943.35     11.53 o 
  -6   1   6      229.06      279.61      5.26 o 
  -5   1   6      527.26      514.24     17.66 o 
  -4   1   6       45.76       34.37      2.03 o 
  -3   1   6      159.51      177.67      3.92 o 
  -2   1   6      254.63      297.56      5.23 o 
  -1   1   6       55.16       71.22      3.18 o 
   0   1   6     1556.68     1559.93     17.22 o 
   1   1   6      875.93      948.51     11.57 o 
   2   1   6      183.05      187.60      5.15 o 
   3   1   6     2968.43     3300.23     29.91 o 
   4   1   6      821.75      923.13     11.79 o 
   5   1   6     1057.27     1088.68     21.32 o 
   6   1   6       20.77       15.85      2.84 o 
   7   1   6     1695.36     1776.70     24.10 o 
   8   1   6        4.22        5.21      2.28 o 
   9   1   6      475.28      457.82     10.47 o 
  10   1   6     1234.23     1102.43     19.24 o 
  11   1   6      201.02      197.83     11.93 o 
  12   1   6      163.02      178.62      7.29 o 
  13   1   6        0.47        1.15      2.51 o 
  14   1   6      220.33      260.29      9.51 o 
  15   1   6      251.90      298.36     15.75 o 
  16   1   6       24.66       31.51      7.47 o 
 -18   2   6       21.10       26.06      4.47 o 
 -17   2   6        0.31        1.85      2.89 o 
 -16   2   6        0.01       -0.83      2.52 o 
 -15   2   6       85.10       66.29      4.34 o 
 -14   2   6      193.47      191.54      5.85 o 
 -13   2   6      119.89      101.80      4.34 o 
 -12   2   6      698.63      667.64     10.61 o 
 -11   2   6       24.10       22.80      2.44 o 
 -10   2   6      585.20      588.00      9.23 o 
  -9   2   6      156.07      141.76      4.17 o 
  -8   2   6       61.70       61.83      2.97 o 
  -7   2   6        0.65        2.17      1.16 o 
  -6   2   6      163.88      164.36      3.90 o 
  -5   2   6       26.23       51.79      3.01 o 
  -4   2   6      378.80      392.24      6.01 o 
  -3   2   6     1924.56     2182.51     21.11 o 
  -2   2   6      207.58      231.15      4.30 o 
  -1   2   6     2927.22     3060.63     30.90 o 
   0   2   6        0.46       -1.06      1.06 o 
   1   2   6       66.20       71.22      2.54 o 
   2   2   6     2111.38     2061.76     21.59 o 
   3   2   6      486.56      516.16      6.74 o 
   4   2   6       90.90       76.38      3.08 o 
   5   2   6      500.47      549.00      8.64 o 
   6   2   6      319.11      324.17      7.69 o 
   7   2   6      125.32      140.72      5.37 o 
   8   2   6      328.40      324.42      8.41 o 
   9   2   6       19.55        6.55      2.40 o 
  10   2   6       20.56       33.89      3.75 o 
  11   2   6        3.76        2.19      2.37 o 
  12   2   6       40.15       33.71      4.16 o 
  13   2   6        4.82        3.82      2.85 o 
  14   2   6        0.01        1.22      3.35 o 
  15   2   6        1.53        4.61      3.52 o 
  16   2   6        0.14        1.86      3.58 o 
 -18   3   6       58.71       57.65      5.97 o 
 -17   3   6       33.03       21.57      3.89 o 
 -16   3   6      195.53      171.11      8.00 o 
 -15   3   6       26.11       24.71      4.05 o 
 -14   3   6       11.04       23.33      3.35 o 
 -13   3   6      277.21      285.92      7.95 o 
 -12   3   6      270.68      262.51      9.49 o 
 -11   3   6      325.66      285.96      7.64 o 
 -10   3   6        3.33        2.76      2.25 o 
  -9   3   6      914.10      842.65     11.33 o 
  -8   3   6      280.77      278.68      6.17 o 
  -7   3   6      774.09      678.69     10.08 o 
  -6   3   6      657.48      625.73      8.48 o 
  -5   3   6      556.54      514.66      7.20 o 
  -4   3   6     1283.21     1203.18     13.03 o 
  -3   3   6      457.37      476.87      7.26 o 
  -2   3   6     2695.57     2685.86     25.13 o 
  -1   3   6     1310.21     1402.40     16.39 o 
   0   3   6      910.56      858.82     11.26 o 
   1   3   6      888.63     1046.99     11.43 o 
   2   3   6      557.31      527.00      7.01 o 
   3   3   6        0.12        1.79      1.16 o 
   4   3   6      272.94      287.21      5.83 o 
   5   3   6      123.53      108.25      4.77 o 
   6   3   6      417.76      429.80      7.83 o 
   7   3   6        8.56        3.21      1.94 o 
   8   3   6      765.25      706.11     13.17 o 
   9   3   6       36.17       45.33      4.07 o 
  10   3   6      734.78      654.84     27.14 o 
  11   3   6       19.82       12.48      3.38 o 
  12   3   6       23.49       24.05      4.49 o 
  13   3   6      145.74      136.00     10.14 o 
  14   3   6       17.60       21.52      6.21 o 
  15   3   6       20.78       18.97      5.03 o 
 -17   4   6        0.00        2.47      3.51 o 
 -16   4   6       13.43        7.67      3.23 o 
 -15   4   6        0.03       -0.32      2.72 o 
 -14   4   6       15.42       16.85      3.33 o 
 -13   4   6      101.52      101.11      7.25 o 
 -12   4   6       11.16        3.07      2.38 o 
 -11   4   6       36.95       36.72      3.48 o 
 -10   4   6       10.18       14.02      3.38 o 
  -9   4   6       43.24       40.66      3.79 o 
  -8   4   6       34.54       38.05      3.09 o 
  -7   4   6       47.11       53.76      3.89 o 
  -6   4   6      225.60      222.16      5.66 o 
  -5   4   6       15.85       24.56      2.88 o 
  -4   4   6       82.64       69.69      4.15 o 
  -3   4   6      136.54      180.52      5.80 o 
  -2   4   6       34.64       49.97      3.56 o 
  -1   4   6       96.48      114.09      4.55 o 
   0   4   6        0.11       -1.15      1.19 o 
   1   4   6     1003.31     1030.11     13.29 o 
   2   4   6      172.16      178.73      5.77 o 
   3   4   6      694.84      702.24     10.22 o 
   4   4   6       19.66       18.69      2.45 o 
   5   4   6      183.58      168.27     14.01 o 
   6   4   6       60.52       65.49      4.04 o 
   7   4   6        5.11        3.95      2.47 o 
   8   4   6       13.44       11.67      3.14 o 
   9   4   6      124.23      130.87      7.08 o 
  10   4   6      212.12      213.82     13.29 o 
  11   4   6       34.48       43.21      5.32 o 
  12   4   6        8.32        5.64      3.42 o 
  13   4   6      114.29      127.77      8.31 o 
  14   4   6       34.07       44.17      6.09 o 
  15   4   6        1.38        0.39      4.19 o 
 -17   5   6        0.41        1.36      4.31 o 
 -16   5   6        0.24       -1.91      3.27 o 
 -15   5   6      227.76      254.67      9.80 o 
 -14   5   6       73.33       68.32     11.58 o 
 -13   5   6       95.13      101.09      9.04 o 
 -12   5   6        0.93        5.56      3.29 o 
 -11   5   6       11.96        7.38      2.94 o 
 -10   5   6        0.58       -2.33      2.33 o 
  -9   5   6       11.03        7.70      4.38 o 
  -8   5   6     1224.52     1199.12     19.27 o 
  -7   5   6      321.82      357.26     10.82 o 
  -6   5   6      599.90      564.23     11.64 o 
  -5   5   6       50.69       61.42      4.40 o 
  -4   5   6      418.41      395.25      9.20 o 
  -3   5   6       78.73       82.91      4.49 o 
  -2   5   6       13.33       13.55      2.49 o 
  -1   5   6      510.94      466.27      9.76 o 
   0   5   6      411.84      411.75      9.04 o 
   1   5   6      346.50      375.04     10.32 o 
   2   5   6        0.37        1.87      2.03 o 
   3   5   6      171.38      169.09     10.40 o 
   4   5   6      174.75      163.91      8.13 o 
   5   5   6        2.31       -1.69      1.69 o 
   6   5   6       31.10       32.94      3.61 o 
   7   5   6       95.09      107.88      6.12 o 
   8   5   6       90.70      106.51      6.60 o 
   9   5   6      122.31      133.00      7.22 o 
  10   5   6       57.00       37.06      6.32 o 
  11   5   6       90.48       83.96      7.12 o 
  12   5   6        5.18        6.47      3.64 o 
  13   5   6       29.99       24.65      5.14 o 
  14   5   6        0.45        4.18      4.20 o 
 -16   6   6       13.11        4.34      4.54 o 
 -15   6   6        0.07        0.42      3.57 o 
 -14   6   6       62.00       71.16      7.50 o 
 -13   6   6        6.05       12.37      3.71 o 
 -12   6   6       37.91       26.63      4.17 o 
 -11   6   6      132.53      132.71      6.81 o 
 -10   6   6       11.11        9.72      3.00 o 
  -9   6   6       89.42       85.13      5.47 o 
  -8   6   6       58.84       63.44      4.93 o 
  -7   6   6      891.14      920.51     16.48 o 
  -6   6   6      115.93      117.38      6.07 o 
  -5   6   6      818.86      804.89     20.07 o 
  -4   6   6       43.17       42.92      3.87 o 
  -3   6   6      257.31      267.60      7.84 o 
  -2   6   6       19.28       16.37      3.18 o 
  -1   6   6      115.04      116.61      5.36 o 
   0   6   6      327.01      297.72      8.01 o 
   1   6   6       83.77       75.03      4.73 o 
   2   6   6     2334.98     2361.94     36.72 o 
   3   6   6      685.61      639.28     18.34 o 
   4   6   6      513.16      504.98     15.80 o 
   5   6   6        5.41        0.02      2.70 o 
   6   6   6       36.31       38.61      4.73 o 
   7   6   6       34.44       36.39      4.88 o 
   8   6   6       80.71       78.15     10.57 o 
   9   6   6      242.72      247.63     12.99 o 
  10   6   6       31.71       26.63      9.79 o 
  11   6   6      328.37      344.09     16.16 o 
  12   6   6        0.04       -0.35      5.01 o 
  13   6   6       35.18       25.00      7.86 o 
 -14   7   6        5.74        6.95      3.72 o 
 -13   7   6       15.48        9.75      3.67 o 
 -12   7   6       27.86       30.29      6.25 o 
 -11   7   6        0.87       -1.39      2.70 o 
 -10   7   6      261.78      272.98      9.69 o 
  -9   7   6      235.78      220.92     11.36 o 
  -8   7   6       15.42       18.43      4.40 o 
  -7   7   6      495.64      515.93     12.16 o 
  -6   7   6        0.77        0.19      2.48 o 
  -5   7   6        0.08        1.07      2.41 o 
  -4   7   6      154.51      148.67      8.45 o 
  -3   7   6        5.78        8.87      2.77 o 
  -2   7   6      751.50      692.56     15.68 o 
  -1   7   6       16.38       18.54      3.29 o 
   0   7   6     1579.25     1551.06     23.19 o 
   1   7   6       17.77       14.50      3.59 o 
   2   7   6       46.58       47.95      4.34 o 
   3   7   6       37.48       36.25      5.61 o 
   4   7   6      210.77      227.84     11.52 o 
   5   7   6      208.44      222.95      9.43 o 
   6   7   6        0.74        4.38      4.18 o 
   7   7   6      139.87      137.16      7.84 o 
   8   7   6        8.58       10.72      5.23 o 
   9   7   6       25.68       32.34      6.78 o 
  10   7   6        3.96       -4.73      4.73 o 
  11   7   6       21.49       15.96      8.87 o 
  12   7   6       50.46       44.02     11.41 o 
 -13   8   6        0.10       -1.36      3.52 o 
 -12   8   6        3.96        6.75      3.76 o 
 -11   8   6       66.07       64.46      5.90 o 
 -10   8   6        2.54        2.19      3.23 o 
  -9   8   6      150.63      141.69      7.83 o 
  -8   8   6      108.74      111.85      8.49 o 
  -7   8   6       52.21       53.68      5.14 o 
  -6   8   6      122.96      118.57      7.18 o 
  -5   8   6       39.86       27.12      3.94 o 
  -4   8   6       10.75        7.50      3.00 o 
  -3   8   6       15.92       17.93      3.43 o 
  -2   8   6      138.88      124.35      6.25 o 
  -1   8   6       33.68       40.85      5.16 o 
   0   8   6       14.25       14.62      3.35 o 
   1   8   6      123.64      131.11      6.47 o 
   2   8   6      352.48      342.00      9.78 o 
   3   8   6        8.86        4.27      3.53 o 
   4   8   6        1.08        3.92      3.53 o 
   5   8   6       88.11       81.51      8.53 o 
   6   8   6      116.01      104.57      9.23 o 
   7   8   6       49.19       58.10      7.96 o 
   8   8   6      101.51      116.88     10.20 o 
   9   8   6        0.19        0.86      7.84 o 
  10   8   6       67.79       68.62     12.91 o 
 -11   9   6       78.77       95.21     10.63 o 
 -10   9   6       93.14       77.44      6.50 o 
  -9   9   6        3.05        5.39      3.69 o 
  -8   9   6        1.19       -2.34      3.29 o 
  -7   9   6       69.85       55.55      8.87 o 
  -6   9   6       32.05       31.64      5.66 o 
  -5   9   6        3.96        6.16      6.63 o 
  -4   9   6        3.21        5.40      3.19 o 
  -3   9   6       25.40       22.64      4.52 o 
  -2   9   6       26.73       17.17      4.21 o 
  -1   9   6       46.25       50.58      6.00 o 
   0   9   6       32.53       17.20      4.48 o 
   1   9   6       29.55       23.77      4.53 o 
   2   9   6        1.99        2.02      6.22 o 
   3   9   6       80.82       90.68      9.66 o 
   4   9   6       51.70       67.30     12.39 o 
   5   9   6       10.17        9.10      7.55 o 
   6   9   6       12.94       13.37      5.76 o 
   7   9   6        0.22       -0.39      6.45 o 
   8   9   6        9.09        8.85      6.35 o 
  -8  10   6        0.12        0.28      5.22 o 
  -7  10   6        5.35        2.78      5.33 o 
  -6  10   6       63.22      103.42     15.96 o 
  -5  10   6        0.61       -1.03      4.72 o 
  -4  10   6       32.70       38.12      8.76 o 
  -3  10   6       52.43       57.83      7.99 o 
  -2  10   6        7.12        4.32      7.24 o 
  -1  10   6        0.96        1.70      3.65 o 
   0  10   6        8.84        1.53      4.98 o 
   1  10   6       49.95       57.21     12.10 o 
   2  10   6       83.71       60.58      8.82 o 
   3  10   6      103.90      127.77     11.93 o 
   4  10   6        0.25        5.70      5.95 o 
   5  10   6        2.36        2.30      5.65 o 
 -18   1   7        7.43        7.41      2.95 o 
 -17   1   7      189.37      200.45      8.16 o 
 -16   1   7        1.14        1.05      2.37 o 
 -15   1   7      125.43      137.53      5.34 o 
 -14   1   7      169.90      177.37      8.19 o 
 -13   1   7       11.03       16.50      3.13 o 
 -12   1   7      735.71      716.24     11.14 o 
 -11   1   7        1.15        1.01      1.66 o 
 -10   1   7      908.90      868.95     11.95 o 
  -9   1   7       97.82       93.92      5.46 o 
  -8   1   7      732.14      714.06     13.06 o 
  -7   1   7      262.11      232.72      5.11 o 
  -6   1   7      225.02      192.87      5.18 o 
  -5   1   7      835.36      787.75     12.88 o 
  -4   1   7        7.93        2.61      1.20 o 
  -3   1   7     2990.20     2804.41     29.38 o 
  -2   1   7      121.98      126.50      3.91 o 
  -1   1   7     1930.16     2005.16     21.79 o 
   0   1   7      298.06      278.73      5.00 o 
   1   1   7        0.33        0.43      1.27 o 
   2   1   7      225.17      215.70      5.23 o 
   3   1   7       10.35        8.03      2.08 o 
   4   1   7     1389.46     1289.99     18.22 o 
   5   1   7      167.68      177.01      9.77 o 
   6   1   7      689.41      650.93     12.06 o 
   7   1   7       22.30       24.20      3.00 o 
   8   1   7       20.47       20.11      2.97 o 
   9   1   7        6.81        6.66      2.52 o 
  10   1   7      125.96      144.03      6.51 o 
  11   1   7       28.79       28.43      3.93 o 
  12   1   7       33.90       36.95      4.47 o 
  13   1   7       50.49       57.99      5.36 o 
  14   1   7       24.88       25.63      4.39 o 
  15   1   7        3.12        4.73      3.54 o 
 -18   2   7       30.99       26.92      4.22 o 
 -17   2   7        2.53        5.41      4.27 o 
 -16   2   7       13.95       11.74      3.33 o 
 -15   2   7       36.00       41.06      4.30 o 
 -14   2   7       83.87       94.79      5.30 o 
 -13   2   7      159.95      154.89      5.27 o 
 -12   2   7      102.03      101.07      5.25 o 
 -11   2   7       19.40       12.73      2.18 o 
 -10   2   7        0.83        0.12      1.54 o 
  -9   2   7        3.53        2.90      1.52 o 
  -8   2   7      988.91      943.04     12.12 o 
  -7   2   7      210.61      184.73      4.91 o 
  -6   2   7      619.55      600.02      8.52 o 
  -5   2   7       76.12       73.92      3.59 o 
  -4   2   7        0.61        0.46      1.30 o 
  -3   2   7      944.45     1032.22     17.11 o 
  -2   2   7      371.05      411.93      8.04 o 
  -1   2   7     2697.77     2664.36     25.28 o 
   0   2   7        0.34        3.94      1.34 o 
   1   2   7     1504.15     1530.48     15.79 o 
   2   2   7       68.64       86.34      2.71 o 
   3   2   7      778.48      768.77     10.80 o 
   4   2   7       71.95       78.23      3.39 o 
   5   2   7        2.31        3.11      1.72 o 
   6   2   7      904.55      881.03     14.62 o 
   7   2   7       18.33       14.83      3.82 o 
   8   2   7      988.86      959.18     16.41 o 
   9   2   7       23.42       25.13      3.32 o 
  10   2   7      779.17      709.05     14.42 o 
  11   2   7      120.17      110.30      5.97 o 
  12   2   7       17.03       10.47      3.26 o 
  13   2   7       46.05       39.12      4.79 o 
  14   2   7        7.31        5.14      3.35 o 
  15   2   7      161.25      194.74     16.99 o 
 -18   3   7       46.51       47.95      5.66 o 
 -17   3   7      126.66      132.63     13.09 o 
 -16   3   7       95.07       85.27      6.72 o 
 -15   3   7       19.52       16.00      3.26 o 
 -14   3   7        6.45        5.38      2.69 o 
 -13   3   7      211.50      196.30      6.77 o 
 -12   3   7        8.41        3.98      2.48 o 
 -11   3   7      297.20      299.97      7.82 o 
 -10   3   7        0.06       -1.34      1.72 o 
  -9   3   7        0.04        0.84      1.63 o 
  -8   3   7      306.15      286.27      6.93 o 
  -7   3   7      147.14      135.03      5.65 o 
  -6   3   7        9.50        8.88      2.59 o 
  -5   3   7      147.01      150.87      3.71 o 
  -4   3   7      419.96      413.19      8.07 o 
  -3   3   7       27.73       30.47      1.96 o 
  -2   3   7      531.66      518.86      8.34 o 
  -1   3   7     1168.43     1229.37     15.22 o 
   0   3   7      266.83      248.61      5.44 o 
   1   3   7       22.77       24.97      2.17 o 
   2   3   7      161.70      165.81      4.84 o 
   3   3   7       92.10      105.68      4.99 o 
   4   3   7      379.52      382.05      8.47 o 
   5   3   7      195.00      200.70      6.15 o 
   6   3   7      253.90      260.29      8.77 o 
   7   3   7       52.05       47.41      4.82 o 
   8   3   7       10.22        7.20      3.93 o 
   9   3   7       10.55       10.33      3.33 o 
  10   3   7       17.49        5.92      3.17 o 
  11   3   7        1.68       -2.19      2.78 o 
  12   3   7        6.56        0.71      3.22 o 
  13   3   7      114.18      110.47     17.42 o 
  14   3   7        4.32       -1.17      3.62 o 
  15   3   7        2.64        6.51      4.35 o 
 -17   4   7        4.75       -0.71      3.17 o 
 -16   4   7       60.67       65.94      7.04 o 
 -15   4   7        5.09        9.20      3.45 o 
 -14   4   7       24.19       14.64      3.52 o 
 -13   4   7        2.91        3.55      2.57 o 
 -12   4   7        3.07        0.21      2.28 o 
 -11   4   7        3.62        4.68      2.31 o 
 -10   4   7       33.72       45.71      3.77 o 
  -9   4   7      475.19      456.45     14.35 o 
  -8   4   7       97.76      106.11      5.49 o 
  -7   4   7       58.05       63.04      4.53 o 
  -6   4   7      146.44      159.88      7.17 o 
  -5   4   7      213.53      227.11      7.02 o 
  -4   4   7     1172.77     1211.20     18.37 o 
  -3   4   7       74.82       85.87      4.36 o 
  -2   4   7       86.84      109.98      4.83 o 
  -1   4   7      120.64      124.32      4.91 o 
   0   4   7      249.22      273.25      7.04 o 
   1   4   7      235.52      215.13      7.36 o 
   2   4   7      282.65      299.96      6.29 o 
   3   4   7      221.84      193.87      6.54 o 
   4   4   7      646.12      599.97     13.52 o 
   5   4   7      462.24      449.32     13.27 o 
   6   4   7       46.49       45.20      4.52 o 
   7   4   7        1.76       -0.87      3.14 o 
   8   4   7      252.05      238.93      9.66 o 
   9   4   7        4.51        1.82      2.76 o 
  10   4   7        3.37        1.28      3.00 o 
  11   4   7      103.09      105.19      7.65 o 
  12   4   7      285.02      267.77     12.30 o 
  13   4   7      145.14      156.62      9.33 o 
  14   4   7       18.19        9.70      4.42 o 
 -16   5   7       22.16       13.68      4.39 o 
 -15   5   7       16.50       23.76      5.17 o 
 -14   5   7       24.48       23.07      4.21 o 
 -13   5   7       64.53       59.76      5.45 o 
 -12   5   7      454.86      462.05     11.95 o 
 -11   5   7        4.68        6.63      3.02 o 
 -10   5   7      731.68      707.38     14.60 o 
  -9   5   7      100.12       85.03      6.46 o 
  -8   5   7        1.57        4.56      3.79 o 
  -7   5   7      494.52      491.30     11.28 o 
  -6   5   7        0.06       -1.87      1.87 o 
  -5   5   7      988.89      957.64     16.37 o 
  -4   5   7       77.12       92.13      5.14 o 
  -3   5   7     2573.71     2510.86     32.29 o 
  -2   5   7        4.80        0.31      2.48 o 
  -1   5   7       91.02       81.94      4.72 o 
   0   5   7        8.78        8.73      2.90 o 
   1   5   7        4.52        0.56      1.95 o 
   2   5   7     1008.93     1059.50     16.65 o 
   3   5   7        8.19        6.89      2.93 o 
   4   5   7      463.57      437.20     11.98 o 
   5   5   7      149.55      158.19      7.31 o 
   6   5   7      566.82      543.46     17.86 o 
   7   5   7      123.70      116.34      9.29 o 
   8   5   7      216.11      234.43      9.25 o 
   9   5   7      105.34      114.45      8.98 o 
  10   5   7      107.84      111.66      7.60 o 
  11   5   7      268.19      269.19     11.05 o 
  12   5   7       42.07       36.65      5.58 o 
  13   5   7        0.19        1.21      3.97 o 
 -15   6   7       11.76        9.76      4.15 o 
 -14   6   7       25.61       30.33      5.76 o 
 -13   6   7        0.01       -2.06      2.93 o 
 -12   6   7       21.86       17.02      3.78 o 
 -11   6   7       28.62       21.60      3.84 o 
 -10   6   7        0.89        1.69      4.25 o 
  -9   6   7       30.96       32.35      4.19 o 
  -8   6   7      227.40      226.61      8.03 o 
  -7   6   7       59.55       55.06      4.78 o 
  -6   6   7       15.09        9.50      3.52 o 
  -5   6   7       85.45       91.45      5.33 o 
  -4   6   7        0.47       -1.07      2.14 o 
  -3   6   7      307.86      291.28      8.39 o 
  -2   6   7       56.41       54.69      4.49 o 
  -1   6   7        4.67        1.20      2.28 o 
   0   6   7     1125.96     1103.94     20.99 o 
   1   6   7       70.10       57.55      4.61 o 
   2   6   7      315.39      323.96     10.83 o 
   3   6   7      108.80      117.30      8.05 o 
   4   6   7        0.76        0.39      2.77 o 
   5   6   7       19.24       18.28      4.07 o 
   6   6   7       47.31       47.18      9.54 o 
   7   6   7      269.78      270.95     13.26 o 
   8   6   7        1.43       -1.94      5.24 o 
   9   6   7      178.15      171.22     15.70 o 
  10   6   7      135.79      129.12     10.79 o 
  11   6   7       12.20        8.24      5.23 o 
  12   6   7        2.98        6.08      5.48 o 
 -14   7   7       59.88       62.31      6.23 o 
 -13   7   7        0.77       -1.39      3.55 o 
 -12   7   7       21.21       29.65      4.51 o 
 -11   7   7       53.37       54.90      5.47 o 
 -10   7   7        3.88       15.31      4.47 o 
  -9   7   7      327.99      325.74     10.02 o 
  -8   7   7       87.98      102.21      6.23 o 
  -7   7   7        2.15        3.83      3.36 o 
  -6   7   7      134.23      122.02      6.19 o 
  -5   7   7       15.72       15.70      3.30 o 
  -4   7   7      373.40      356.88      9.84 o 
  -3   7   7       13.77        4.42      2.73 o 
  -2   7   7       98.38       98.14      5.69 o 
  -1   7   7       45.54       55.77      4.72 o 
   0   7   7      246.28      259.91      8.28 o 
   1   7   7        2.28        2.35      2.61 o 
   2   7   7        8.62        9.70      4.74 o 
   3   7   7       87.85       93.78      8.87 o 
   4   7   7       40.15       33.07      4.95 o 
   5   7   7      355.79      359.86     14.67 o 
   6   7   7       57.80       41.32      5.55 o 
   7   7   7       65.09       55.43      8.90 o 
   8   7   7       74.03       85.74     21.58 o 
   9   7   7       45.72       64.24      8.94 o 
  10   7   7        3.05        5.43      5.35 o 
  11   7   7       15.46       11.96      6.54 o 
 -12   8   7        0.45        2.98      3.43 o 
 -11   8   7        0.57       -1.84      3.36 o 
 -10   8   7       78.90       74.91      6.34 o 
  -9   8   7      173.56      181.37      8.01 o 
  -8   8   7      286.48      302.05     10.00 o 
  -7   8   7       30.71       29.55      4.30 o 
  -6   8   7       45.57       48.21      4.91 o 
  -5   8   7       52.83       63.41      5.33 o 
  -4   8   7      122.71      111.43      6.26 o 
  -3   8   7       53.17       56.14      5.04 o 
  -2   8   7        5.68        8.87      3.24 o 
  -1   8   7       51.45       49.18      4.78 o 
   0   8   7       14.68       13.05      3.52 o 
   1   8   7       88.51      109.99      7.87 o 
   2   8   7        5.06        2.01      3.67 o 
   3   8   7       37.55       36.37      6.17 o 
   4   8   7       11.46       15.81      4.55 o 
   5   8   7        3.66        7.91      4.05 o 
   6   8   7      181.33      171.14      9.51 o 
   7   8   7        0.35       -0.75      6.57 o 
   8   8   7      120.85      148.71     15.61 o 
   9   8   7        2.50        4.72      7.55 o 
 -10   9   7        0.55       -0.42      4.31 o 
  -9   9   7        9.60       16.81      4.27 o 
  -8   9   7       23.37       15.49      4.08 o 
  -7   9   7      119.52      108.13      7.12 o 
  -6   9   7        3.21        8.78      3.63 o 
  -5   9   7        0.96        2.01      3.20 o 
  -4   9   7       17.72       32.25      4.55 o 
  -3   9   7        0.02       -1.85      2.97 o 
  -2   9   7      114.13      132.78      7.10 o 
  -1   9   7        3.01        1.07      3.06 o 
   0   9   7        0.31        0.64      3.66 o 
   1   9   7        5.01        2.55      5.16 o 
   2   9   7       37.56       38.89     10.20 o 
   3   9   7        1.65        2.11      4.98 o 
   4   9   7       22.58       18.50      6.61 o 
   5   9   7       46.45       33.84      6.95 o 
   6   9   7        0.39       -0.19      5.00 o 
   7   9   7        2.63        5.59      5.57 o 
  -7  10   7        2.31        0.43      4.41 o 
  -6  10   7        5.87       11.45      5.76 o 
  -5  10   7       11.72        3.97      4.45 o 
  -4  10   7       66.25       56.73      6.76 o 
  -3  10   7        0.62       -1.70      4.10 o 
  -2  10   7        1.81        0.16      4.09 o 
  -1  10   7       12.18       20.17      5.08 o 
   0  10   7        0.04        4.28      5.94 o 
   1  10   7        0.03       -2.59      6.57 o 
   2  10   7        0.77       -1.62      5.34 o 
   3  10   7        1.09        4.88      5.97 o 
   4  10   7       27.40       22.30      7.20 o 
 -18   0   8        1.54        6.49      3.96 o 
 -17   0   8       28.53       33.68      5.36 o 
 -16   0   8        7.60        7.54      3.78 o 
 -15   0   8        6.26        2.78      3.47 o 
 -14   0   8       17.80       21.29      4.33 o 
 -13   0   8       85.02       80.66     10.92 o 
 -12   0   8       80.26       76.24      5.88 o 
 -11   0   8      400.96      407.87     11.21 o 
 -10   0   8     1541.07     1444.48     28.86 o 
  -9   0   8      357.69      376.84     10.22 o 
  -8   0   8       31.18       34.35      3.66 o 
  -7   0   8       64.91       74.02      9.07 o 
  -6   0   8        7.12       16.48      2.71 o 
  -5   0   8      413.93      438.76     10.45 o 
  -4   0   8     1772.29     1766.82     26.57 o 
  -3   0   8      232.31      216.34      8.32 o 
  -2   0   8      308.58      478.16     10.57 o 
  -1   0   8      116.64      110.59      4.95 o 
   0   0   8     2228.40     2340.61     32.63 o 
   1   0   8     1044.66     1205.13     19.19 o 
   2   0   8     3669.80     3853.68     49.67 o 
   3   0   8     1036.79     1095.70     23.18 o 
   4   0   8       17.67       21.61      3.85 o 
   5   0   8     1921.98     1866.02     35.51 o 
   6   0   8      274.26      278.84     10.97 o 
   7   0   8      592.97      560.88     16.71 o 
   8   0   8     1240.70     1147.72     26.77 o 
   9   0   8      434.45      441.81     18.09 o 
  10   0   8     1546.23     1451.01     47.01 o 
  11   0   8       76.80       82.42      8.54 o 
  12   0   8      374.39      422.88     16.89 o 
  13   0   8       80.10       81.29     12.24 o 
  14   0   8      217.02      196.98     12.49 o 
  15   0   8        6.16        8.51      5.72 o 
 -18   1   8        2.92        3.69      3.23 o 
 -17   1   8       47.17       36.37      4.48 o 
 -16   1   8       13.96       11.22      2.86 o 
 -15   1   8      350.02      325.26      8.06 o 
 -14   1   8       50.68       46.89      3.69 o 
 -13   1   8       10.60        6.94      2.28 o 
 -12   1   8      521.89      470.32     10.27 o 
 -11   1   8      231.62      218.63      6.65 o 
 -10   1   8       50.86       52.53      3.28 o 
  -9   1   8      616.78      554.50      8.96 o 
  -8   1   8        0.04        0.69      1.41 o 
  -7   1   8      825.92      884.16     11.68 o 
  -6   1   8     1195.26     1127.42     15.31 o 
  -5   1   8     1504.24     1597.57     21.93 o 
  -4   1   8      617.06      648.07     10.24 o 
  -3   1   8      347.39      438.11      7.93 o 
  -2   1   8      667.89      634.68      9.78 o 
  -1   1   8       46.04       37.64      2.56 o 
   0   1   8      735.31      790.76     10.07 o 
   1   1   8      303.32      259.76      5.59 o 
   2   1   8        0.58        2.06      1.22 o 
   3   1   8       12.93        4.66      1.57 o 
   4   1   8      294.26      310.44      7.65 o 
   5   1   8      239.20      233.06      7.48 o 
   6   1   8       22.48       22.20      3.49 o 
   7   1   8       29.10       33.63      4.32 o 
   8   1   8      143.18      123.73      5.83 o 
   9   1   8      147.10      112.08      5.88 o 
  10   1   8       91.51       95.40      6.04 o 
  11   1   8      338.90      307.51      9.68 o 
  12   1   8        7.45        9.77      3.39 o 
  13   1   8       11.83        5.76      3.45 o 
  14   1   8       77.93       79.20      6.69 o 
  15   1   8       13.22        4.67      5.59 o 
 -18   2   8       10.12       11.00      3.76 o 
 -17   2   8       93.89       84.18      6.51 o 
 -16   2   8        2.82        3.42      2.85 o 
 -15   2   8      150.34      135.15      6.21 o 
 -14   2   8       21.89       20.74      3.33 o 
 -13   2   8       81.51       81.89      5.10 o 
 -12   2   8       22.00       23.91      3.19 o 
 -11   2   8       21.60       20.44      2.58 o 
 -10   2   8      271.22      281.31      6.33 o 
  -9   2   8        6.71        7.29      1.81 o 
  -8   2   8      738.04      704.71     13.31 o 
  -7   2   8      474.60      467.15      7.72 o 
  -6   2   8        5.99        3.69      1.68 o 
  -5   2   8      793.99      874.27     11.23 o 
  -4   2   8      116.18      120.20      3.70 o 
  -3   2   8       34.65       43.55      3.03 o 
  -2   2   8     2626.38     2766.44     28.36 o 
  -1   2   8        6.91       13.72      1.70 o 
   0   2   8       96.13      139.06      4.72 o 
   1   2   8      125.28      154.66      6.16 o 
   2   2   8      150.82      155.43      4.51 o 
   3   2   8      142.36      139.08      4.33 o 
   4   2   8      263.54      237.11     10.08 o 
   5   2   8      286.85      271.74      7.36 o 
   6   2   8      174.75      191.75      6.47 o 
   7   2   8      141.22      134.25      5.90 o 
   8   2   8      209.01      207.13      7.63 o 
   9   2   8       10.44       10.73      2.92 o 
  10   2   8      172.46      146.24      6.83 o 
  11   2   8        8.05        8.52      3.68 o 
  12   2   8       63.87       65.21      6.82 o 
  13   2   8       38.72       46.47      7.34 o 
  14   2   8       30.21       26.65      5.43 o 
 -17   3   8        9.42       12.77      4.22 o 
 -16   3   8       66.68       69.25      5.48 o 
 -15   3   8       63.07       76.67      5.56 o 
 -14   3   8        8.98        9.06      2.95 o 
 -13   3   8     1026.92     1059.98     17.25 o 
 -12   3   8      144.43      148.62      6.10 o 
 -11   3   8     1502.57     1473.20     20.49 o 
 -10   3   8      411.74      390.32     10.09 o 
  -9   3   8        6.40        2.41      2.07 o 
  -8   3   8     1035.54     1018.23     15.12 o 
  -7   3   8      378.46      391.62      8.28 o 
  -6   3   8     1775.44     1741.52     21.47 o 
  -5   3   8        3.52        5.06      2.20 o 
  -4   3   8     2405.78     2294.28     29.62 o 
  -3   3   8      495.67      480.64     10.41 o 
  -2   3   8      354.20      334.18      7.72 o 
  -1   3   8     1005.69     1015.01     13.64 o 
   0   3   8       56.14       68.92      4.24 o 
   1   3   8     1795.56     1761.66     20.50 o 
   2   3   8      229.05      263.31      7.19 o 
   3   3   8     3673.98     3607.34     85.30 o 
   4   3   8      493.31      492.58     10.22 o 
   5   3   8      164.19      152.60      7.01 o 
   6   3   8      309.87      313.14     10.14 o 
   7   3   8       16.01       14.03      3.32 o 
   8   3   8      884.15      824.95     18.43 o 
   9   3   8      311.26      290.67     10.78 o 
  10   3   8      530.88      496.20     14.59 o 
  11   3   8       10.75       14.19      4.13 o 
  12   3   8      104.73      106.29      8.33 o 
  13   3   8       72.11       61.80      8.74 o 
  14   3   8        0.05        1.90      4.30 o 
 -17   4   8       17.82       19.99      4.55 o 
 -16   4   8       46.25       35.53      6.51 o 
 -15   4   8      125.90      120.82      9.44 o 
 -14   4   8       38.07       39.69      5.69 o 
 -13   4   8      102.43       94.10      6.33 o 
 -12   4   8       53.95       50.78      5.67 o 
 -11   4   8       12.54        9.07      4.69 o 
 -10   4   8       18.34       26.64      6.49 o 
  -9   4   8       54.19       47.51      5.16 o 
  -8   4   8     1249.23     1180.27     22.78 o 
  -7   4   8       75.48       80.42      5.00 o 
  -6   4   8       89.09       71.03      4.73 o 
  -5   4   8        9.25       16.73      3.57 o 
  -4   4   8        8.00       12.66      2.70 o 
  -3   4   8      217.80      200.75      8.81 o 
  -2   4   8      453.47      470.10     10.61 o 
  -1   4   8      733.05      678.79     12.46 o 
   0   4   8        3.95       -0.66      1.89 o 
   1   4   8      380.64      365.83      8.37 o 
   2   4   8       23.38       18.82      3.48 o 
   3   4   8        5.01        5.93      4.09 o 
   4   4   8        2.25        1.63      2.05 o 
   5   4   8      233.88      242.75     11.49 o 
   6   4   8      710.09      683.25     16.10 o 
   7   4   8       87.99      105.86     13.65 o 
   8   4   8       35.42       24.81      4.17 o 
   9   4   8        5.88        7.30      3.44 o 
  10   4   8        4.90        3.90      3.62 o 
  11   4   8        7.92        6.39      4.06 o 
  12   4   8      140.94      157.50      9.59 o 
  13   4   8       65.37       82.79      7.84 o 
 -16   5   8        2.97        5.71      3.91 o 
 -15   5   8        1.50        6.82      3.79 o 
 -14   5   8        2.03       -0.82      3.38 o 
 -13   5   8        0.02        2.77      3.11 o 
 -12   5   8      174.17      172.17      7.68 o 
 -11   5   8       20.17       23.39      3.88 o 
 -10   5   8      248.14      235.83     12.87 o 
  -9   5   8      251.93      248.61      8.38 o 
  -8   5   8       69.42       64.65      6.01 o 
  -7   5   8        7.03        5.88      3.75 o 
  -6   5   8      181.51      175.46      6.74 o 
  -5   5   8      489.77      464.84     11.98 o 
  -4   5   8       68.04       65.25      4.94 o 
  -3   5   8      274.43      257.18      7.80 o 
  -2   5   8        2.45       -1.09      2.07 o 
  -1   5   8      188.02      176.14      7.20 o 
   0   5   8       42.89       51.91      4.17 o 
   1   5   8      493.63      530.11     11.07 o 
   2   5   8       65.67       73.92      6.05 o 
   3   5   8     1151.53     1115.06     26.19 o 
   4   5   8       56.37       64.33      5.74 o 
   5   5   8       17.55       19.88      5.04 o 
   6   5   8       23.52       34.43      6.11 o 
   7   5   8        2.87        5.43      4.22 o 
   8   5   8       33.27       30.71      6.29 o 
   9   5   8        0.19       -0.41      4.35 o 
  10   5   8      230.91      218.58     11.99 o 
  11   5   8        2.23        4.38      3.93 o 
  12   5   8       14.83       14.18      4.70 o 
 -15   6   8       17.40       14.74      4.50 o 
 -14   6   8        3.75        0.63      3.25 o 
 -13   6   8        4.19        1.05      3.32 o 
 -12   6   8      207.71      212.83      8.64 o 
 -11   6   8        2.05        2.55      3.05 o 
 -10   6   8      115.65      119.03      9.08 o 
  -9   6   8        9.87        7.46      3.13 o 
  -8   6   8      106.17       84.51      7.23 o 
  -7   6   8      212.32      209.24      7.80 o 
  -6   6   8        1.21       -2.17      2.42 o 
  -5   6   8       11.07        2.80      2.74 o 
  -4   6   8      201.00      200.68     10.12 o 
  -3   6   8       19.30       18.46      3.25 o 
  -2   6   8      509.11      494.79     11.36 o 
  -1   6   8      411.20      416.34     10.27 o 
   0   6   8       90.20      100.80      5.75 o 
   1   6   8      122.30      105.91      6.79 o 
   2   6   8       17.07       23.68      4.25 o 
   3   6   8       60.30       69.88      7.57 o 
   4   6   8      120.82      118.75      7.18 o 
   5   6   8      243.87      229.81      9.64 o 
   6   6   8      118.69      111.34      9.53 o 
   7   6   8      156.41      165.13     10.87 o 
   8   6   8        8.12        2.37      4.63 o 
   9   6   8       32.07       28.82      7.40 o 
  10   6   8       11.05       25.00      9.45 o 
  11   6   8       13.96        6.14      5.70 o 
 -14   7   8      117.02      123.97      8.06 o 
 -13   7   8       76.30       81.73      6.78 o 
 -12   7   8        2.28        3.03      3.39 o 
 -11   7   8       86.86       99.97      7.04 o 
 -10   7   8        7.61        5.95      3.51 o 
  -9   7   8        5.68        2.14      3.18 o 
  -8   7   8      113.00      115.07      7.53 o 
  -7   7   8       84.06       87.74      6.15 o 
  -6   7   8        0.31       -0.17      2.64 o 
  -5   7   8        3.13        2.99      2.65 o 
  -4   7   8        3.60        4.79      2.95 o 
  -3   7   8        4.89        4.93      2.73 o 
  -2   7   8        9.87        9.60      2.93 o 
  -1   7   8       86.40       72.67      5.39 o 
   0   7   8      109.33      108.52      6.13 o 
   1   7   8       13.83        4.64      4.73 o 
   2   7   8       74.65       80.48      7.09 o 
   3   7   8       12.88       13.06      4.88 o 
   4   7   8      133.11      138.29      8.25 o 
   5   7   8      152.51      142.68      8.39 o 
   6   7   8      114.97      116.02     10.76 o 
   7   7   8        3.21        1.31      6.22 o 
   8   7   8      176.44      187.26     12.52 o 
   9   7   8       13.97        8.23      8.87 o 
  10   7   8       35.50       52.62      8.84 o 
 -12   8   8       11.46       16.36      4.39 o 
 -11   8   8       10.70        8.73      3.88 o 
 -10   8   8        0.60        3.93      3.42 o 
  -9   8   8        0.10       -1.46      3.23 o 
  -8   8   8        9.20        7.78      3.51 o 
  -7   8   8      183.11      178.21      9.39 o 
  -6   8   8       16.09        6.58      3.45 o 
  -5   8   8        6.51        7.10      3.24 o 
  -4   8   8        6.19        2.38      3.10 o 
  -3   8   8       49.30       43.90      4.76 o 
  -2   8   8       54.53       48.69      4.88 o 
  -1   8   8       17.59       17.13      3.91 o 
   0   8   8       11.87       13.13      4.23 o 
   1   8   8       23.75       18.00      4.66 o 
   2   8   8      118.21      123.96      8.28 o 
   3   8   8       66.69       49.78      6.28 o 
   4   8   8      301.43      313.46     12.27 o 
   5   8   8       63.27       64.54     11.53 o 
   6   8   8       13.44       21.75      6.55 o 
   7   8   8        9.59        8.12      6.54 o 
   8   8   8       64.93       91.95     14.46 o 
 -10   9   8        0.54        2.47      4.20 o 
  -9   9   8       20.38       20.07      5.39 o 
  -8   9   8        2.55       -1.76      3.29 o 
  -7   9   8       56.74       59.16      5.89 o 
  -6   9   8      165.24      184.27      8.41 o 
  -5   9   8        7.74        2.34      3.47 o 
  -4   9   8       75.04       86.74     11.75 o 
  -3   9   8       19.36       11.32      3.73 o 
  -2   9   8        3.92        3.71      3.28 o 
  -1   9   8       37.64       39.24      4.89 o 
   0   9   8      160.57      158.85      9.48 o 
   1   9   8      141.37      140.39      9.29 o 
   2   9   8      114.73       92.59     14.46 o 
   3   9   8      151.83      174.00     26.68 o 
   4   9   8      137.32      130.75     17.17 o 
   5   9   8        0.01        2.85      5.53 o 
   6   9   8        0.26       -2.19      7.95 o 
  -6  10   8       25.85       35.58      5.28 o 
  -5  10   8       49.86       55.36      9.30 o 
  -4  10   8        0.04        2.08      4.07 o 
  -3  10   8       49.11       58.51      7.29 o 
  -2  10   8        3.71        6.48      4.59 o 
  -1  10   8       78.88       79.86     10.26 o 
   0  10   8        9.58       15.28      6.39 o 
   1  10   8       25.48       25.87      9.97 o 
   2  10   8        1.09        5.86      6.10 o 
 -18   1   9       77.45       95.98      6.72 o 
 -17   1   9        2.00       -0.76      2.94 o 
 -16   1   9      217.48      218.99     11.35 o 
 -15   1   9        1.90       -1.87      2.61 o 
 -14   1   9      211.62      217.51      9.34 o 
 -13   1   9        9.22       12.48      2.50 o 
 -12   1   9      242.43      241.82      6.41 o 
 -11   1   9       96.72       84.85      4.22 o 
 -10   1   9       27.05       30.29      4.93 o 
  -9   1   9     1279.95     1197.72     17.37 o 
  -8   1   9      372.69      380.19      7.36 o 
  -7   1   9     1362.70     1306.41     17.66 o 
  -6   1   9        2.07        0.84      1.29 o 
  -5   1   9      960.74      930.19     27.30 o 
  -4   1   9      271.31      262.12      6.35 o 
  -3   1   9      183.17      182.96      5.29 o 
  -2   1   9      488.37      466.48     11.80 o 
  -1   1   9        9.79        7.05      1.61 o 
   0   1   9     1812.51     1785.14     19.41 o 
   1   1   9       35.33       38.27      2.79 o 
   2   1   9      686.74      687.19     14.76 o 
   3   1   9       84.36       82.18      4.45 o 
   4   1   9      121.34      111.21      5.43 o 
   5   1   9      205.48      216.28      6.90 o 
   6   1   9        6.47        4.84      2.31 o 
   7   1   9      294.63      312.50      8.88 o 
   8   1   9      131.69      122.66      5.99 o 
   9   1   9      241.95      243.07      8.78 o 
  10   1   9       73.51       64.51      5.46 o 
  11   1   9        1.70        2.18      3.03 o 
  12   1   9        5.07        7.02      3.41 o 
  13   1   9       63.23       71.53      6.32 o 
  14   1   9       34.61       54.60      8.59 o 
 -17   2   9       10.35       11.92      3.75 o 
 -16   2   9       27.43       25.36      4.08 o 
 -15   2   9       66.81       58.01      4.90 o 
 -14   2   9        0.14       -2.29      2.29 o 
 -13   2   9       49.80       48.94      4.43 o 
 -12   2   9      117.13      115.54      5.85 o 
 -11   2   9      230.10      212.05      7.18 o 
 -10   2   9       72.19       81.81      4.87 o 
  -9   2   9        4.07        0.92      2.08 o 
  -8   2   9       38.55       40.06      2.87 o 
  -7   2   9      143.17      142.19      4.40 o 
  -6   2   9       62.96       55.86      3.72 o 
  -5   2   9        5.29        1.32      1.48 o 
  -4   2   9      241.42      202.43      4.98 o 
  -3   2   9      216.64      233.93      5.25 o 
  -2   2   9      255.57      243.30      7.00 o 
  -1   2   9      306.54      279.02      6.59 o 
   0   2   9       37.56       38.39      5.37 o 
   1   2   9        0.06       -0.98      1.38 o 
   2   2   9      702.86      691.09     14.14 o 
   3   2   9      473.61      435.46     11.55 o 
   4   2   9      438.28      446.53     12.98 o 
   5   2   9      661.56      619.05     16.62 o 
   6   2   9      162.89      180.25      7.96 o 
   7   2   9      161.42      170.59     12.76 o 
   8   2   9        0.90        1.56      3.00 o 
   9   2   9      287.06      282.01     10.85 o 
  10   2   9       11.06        8.49      3.77 o 
  11   2   9      520.35      574.44     16.63 o 
  12   2   9        0.38        4.34      3.78 o 
  13   2   9      170.85      166.19      9.72 o 
 -17   3   9       10.04        5.84      3.54 o 
 -16   3   9       12.72       18.36      3.81 o 
 -15   3   9       34.64       31.22      4.43 o 
 -14   3   9       19.96       18.71      3.55 o 
 -13   3   9       21.71       15.10      3.19 o 
 -12   3   9       40.19       35.09      3.77 o 
 -11   3   9      269.38      262.85      7.71 o 
 -10   3   9      200.76      180.92      9.49 o 
  -9   3   9      140.00      140.68      6.38 o 
  -8   3   9     3357.03     3282.62     41.28 o 
  -7   3   9       25.74       28.49      5.69 o 
  -6   3   9      214.83      186.60      6.75 o 
  -5   3   9      570.62      568.33     11.86 o 
  -4   3   9       45.06       33.88      3.60 o 
  -3   3   9        5.05        2.65      2.14 o 
  -2   3   9      299.74      302.58      7.91 o 
  -1   3   9      278.30      255.92      6.19 o 
   0   3   9       70.85       60.54      3.87 o 
   1   3   9       68.61       63.03      5.31 o 
   2   3   9      142.18      130.96      7.47 o 
   3   3   9      100.60      102.10      7.40 o 
   4   3   9      660.57      643.11     15.11 o 
   5   3   9        0.67       -1.69      2.35 o 
   6   3   9        1.15        1.55      2.65 o 
   7   3   9       21.32       24.99      5.40 o 
   8   3   9      228.75      224.06      9.57 o 
   9   3   9      145.25      133.88      8.00 o 
  10   3   9       30.79       26.17      5.59 o 
  11   3   9        4.86       -0.97      3.41 o 
  12   3   9       22.58       12.19     10.78 o 
  13   3   9        1.05        1.12      4.30 o 
 -16   4   9       81.32      103.13      7.52 o 
 -15   4   9        0.04        6.82      3.81 o 
 -14   4   9       28.35       36.18      5.71 o 
 -13   4   9       87.05       95.79      8.62 o 
 -12   4   9        1.42       -3.22      3.22 o 
 -11   4   9       14.19       18.15      4.25 o 
 -10   4   9      163.09      158.66      7.01 o 
  -9   4   9      334.17      321.44     35.84 o 
  -8   4   9       16.48       22.94      5.33 o 
  -7   4   9      319.76      316.21     10.85 o 
  -6   4   9       87.95       87.22      5.28 o 
  -5   4   9      798.97      776.21     14.61 o 
  -4   4   9       46.13       42.04      3.97 o 
  -3   4   9      500.49      494.54     10.89 o 
  -2   4   9      533.07      535.87     12.67 o 
  -1   4   9      239.18      230.01      7.26 o 
   0   4   9      403.78      360.47      8.76 o 
   1   4   9        4.54        1.72      2.79 o 
   2   4   9      160.68      140.11      7.13 o 
   3   4   9      297.61      267.22     11.33 o 
   4   4   9      712.28      686.00     34.22 o 
   5   4   9      409.17      401.28     15.40 o 
   6   4   9      301.05      287.86     12.27 o 
   7   4   9       52.07       44.68      5.26 o 
   8   4   9      234.23      244.92     10.03 o 
   9   4   9       11.44       11.25      3.94 o 
  10   4   9        0.56        2.26      3.49 o 
  11   4   9       17.72       11.10      4.46 o 
  12   4   9        8.95       11.16      4.52 o 
 -16   5   9       71.38       88.85      8.29 o 
 -15   5   9       14.08       12.40      4.44 o 
 -14   5   9       76.52       85.76      6.83 o 
 -13   5   9        0.27       -2.98      2.98 o 
 -12   5   9       27.99       21.53      4.02 o 
 -11   5   9      414.52      430.18     11.78 o 
 -10   5   9       28.08       24.58      4.54 o 
  -9   5   9       60.76       70.37      9.23 o 
  -8   5   9     1062.21     1004.86     18.32 o 
  -7   5   9      744.74      754.10     15.22 o 
  -6   5   9        1.80       -1.90      2.35 o 
  -5   5   9        4.85        7.39      3.50 o 
  -4   5   9      208.71      200.85      7.17 o 
  -3   5   9       21.05       41.01      4.10 o 
  -2   5   9     1247.07     1243.92     19.87 o 
  -1   5   9        1.89        4.63      2.67 o 
   0   5   9     1008.19     1001.57     25.70 o 
   1   5   9       60.15       51.50      5.44 o 
   2   5   9      477.62      503.20     13.97 o 
   3   5   9       22.04       24.91     10.34 o 
   4   5   9      477.48      440.24     24.37 o 
   5   5   9      539.33      577.41     19.56 o 
   6   5   9       27.39       27.38      5.96 o 
   7   5   9      512.82      504.16     18.64 o 
   8   5   9        5.99        8.84      4.67 o 
   9   5   9      135.83      145.20     10.89 o 
  10   5   9        3.38        1.45      4.93 o 
  11   5   9      141.07      158.98     21.84 o 
  12   5   9       26.93       21.12      6.87 o 
 -14   6   9        6.32        4.02      3.75 o 
 -13   6   9        1.85        2.58      3.29 o 
 -12   6   9        3.85        7.36      3.46 o 
 -11   6   9       58.34       66.00     10.69 o 
 -10   6   9      272.40      265.29      9.38 o 
  -9   6   9      445.79      447.45     11.99 o 
  -8   6   9        0.53       -0.21      2.76 o 
  -7   6   9       37.47       48.40      4.86 o 
  -6   6   9        0.02        1.84      2.70 o 
  -5   6   9       73.24       90.24      5.88 o 
  -4   6   9      101.74       96.42      5.77 o 
  -3   6   9       14.32       15.68      3.18 o 
  -2   6   9        7.68        5.13      2.70 o 
  -1   6   9        1.40        3.38      2.83 o 
   0   6   9        4.69        3.31      3.17 o 
   1   6   9       93.92      104.93      7.21 o 
   2   6   9       17.10       25.96      4.72 o 
   3   6   9        7.52        6.02      3.83 o 
   4   6   9       43.36       29.22      4.77 o 
   5   6   9      955.62      989.56     72.97 o 
   6   6   9        1.04       -1.74      4.13 o 
   7   6   9       31.03       29.75      6.60 o 
   8   6   9        2.42        3.50      4.83 o 
   9   6   9       12.63        7.80      5.47 o 
  10   6   9      129.74      134.12     11.77 o 
  11   6   9        0.04        3.10      5.86 o 
 -13   7   9       33.28       34.77      5.29 o 
 -12   7   9        0.39        0.97      3.48 o 
 -11   7   9        5.14        5.35      3.55 o 
 -10   7   9       46.57       46.77      5.24 o 
  -9   7   9      235.73      244.11      9.27 o 
  -8   7   9       62.58       57.35      7.59 o 
  -7   7   9        9.12        7.54      3.24 o 
  -6   7   9      103.19       95.80      6.16 o 
  -5   7   9       52.81       56.33      6.59 o 
  -4   7   9       45.25       41.78      4.87 o 
  -3   7   9       26.04       17.88      4.46 o 
  -2   7   9        0.03       -1.85      2.62 o 
  -1   7   9      147.96      152.89      6.88 o 
   0   7   9        9.72       15.02      4.22 o 
   1   7   9       65.11       54.82      6.22 o 
   2   7   9        0.74        3.78      3.81 o 
   3   7   9        6.69        2.17      3.72 o 
   4   7   9      378.16      402.08     13.54 o 
   5   7   9        0.05       -0.69      4.56 o 
   6   7   9       16.82       17.97      6.01 o 
   7   7   9       65.51       75.62      9.43 o 
   8   7   9       25.62       16.83      6.63 o 
   9   7   9        1.04        1.69      5.75 o 
 -11   8   9       48.16       56.85      6.03 o 
 -10   8   9       65.17       57.13      6.31 o 
  -9   8   9       11.49       14.92      4.10 o 
  -8   8   9        3.56        4.44      3.44 o 
  -7   8   9        0.45        1.85      3.53 o 
  -6   8   9      214.27      217.89     11.14 o 
  -5   8   9       19.70       18.06      4.10 o 
  -4   8   9       49.25       48.26      7.43 o 
  -3   8   9        1.98       -1.85      3.04 o 
  -2   8   9      128.39      134.80     12.60 o 
  -1   8   9        0.09       -3.41      3.52 o 
   0   8   9        1.25        0.51      3.88 o 
   1   8   9        0.56        4.07      4.04 o 
   2   8   9      113.99      133.59      9.03 o 
   3   8   9      156.12      162.45      9.38 o 
   4   8   9        1.19        2.44      4.36 o 
   5   8   9       17.72       20.71      6.61 o 
   6   8   9        0.30       -4.40      5.02 o 
   7   8   9        8.41        9.52      6.32 o 
  -9   9   9       42.82       41.42      5.59 o 
  -8   9   9      128.63      136.92      8.25 o 
  -7   9   9        0.01       -1.19      4.09 o 
  -6   9   9       50.37       52.91      5.69 o 
  -5   9   9        0.53        2.40      3.62 o 
  -4   9   9       27.89       28.42      5.77 o 
  -3   9   9       24.57       16.46      4.34 o 
  -2   9   9        1.31        4.77      4.39 o 
  -1   9   9       30.32       37.27      6.17 o 
   0   9   9        5.33        5.14      4.61 o 
   1   9   9      119.61      125.97      9.74 o 
   2   9   9        0.03        3.35      5.50 o 
   3   9   9      186.66      176.14     10.54 o 
   4   9   9       50.01       59.55     12.42 o 
   5   9   9        8.16       20.68      9.97 o 
  -3  10   9        3.65        2.20      4.95 o 
  -2  10   9       21.93       12.77      6.94 o 
  -1  10   9        0.11        2.71      8.35 o 
 -17   0  10       24.59       20.54      5.15 o 
 -16   0  10       18.14       11.21      4.32 o 
 -15   0  10       87.29       91.74      7.49 o 
 -14   0  10      141.38      131.18      7.75 o 
 -13   0  10       92.79       87.55     12.98 o 
 -12   0  10      651.03      617.82     15.22 o 
 -11   0  10      261.23      244.66      9.10 o 
 -10   0  10     1109.17     1106.10     37.99 o 
  -9   0  10     1269.61     1290.97     23.18 o 
  -8   0  10       19.54       16.55      3.34 o 
  -7   0  10      523.88      487.83     12.14 o 
  -6   0  10       97.41      107.92      5.90 o 
  -5   0  10      781.32      769.08     19.38 o 
  -4   0  10      227.47      209.80      9.11 o 
  -3   0  10      300.48      273.96      8.72 o 
  -2   0  10      223.92      239.88      8.04 o 
  -1   0  10      586.73      616.61     13.33 o 
   0   0  10      172.09      174.19      6.82 o 
   1   0  10      905.98      862.06     21.00 o 
   2   0  10       12.60       21.94      4.08 o 
   3   0  10      289.44      286.84     22.64 o 
   4   0  10       36.48       41.73      5.52 o 
   5   0  10     1425.28     1418.04     30.54 o 
   6   0  10        1.96        4.62      3.38 o 
   7   0  10       14.77        5.89      5.21 o 
   8   0  10      186.77      197.15     10.90 o 
   9   0  10      214.49      226.79     18.44 o 
  10   0  10      173.90      188.58     11.22 o 
  11   0  10        1.36       -1.67      4.37 o 
  12   0  10        3.87        4.15      4.79 o 
  13   0  10        1.85        1.78      5.05 o 
 -17   1  10        4.08        3.69      3.36 o 
 -16   1  10       32.62       35.16      4.61 o 
 -15   1  10       49.20       64.14      5.16 o 
 -14   1  10        6.93        4.80      2.83 o 
 -13   1  10       42.26       46.91      4.33 o 
 -12   1  10      271.21      265.53      8.02 o 
 -11   1  10      222.86      216.68      6.07 o 
 -10   1  10     1964.06     1970.63     22.45 o 
  -9   1  10        5.57        2.77      1.94 o 
  -8   1  10       82.57       69.93      3.83 o 
  -7   1  10        0.16       -1.50      1.50 o 
  -6   1  10      330.92      334.85      9.59 o 
  -5   1  10       99.86      109.12      5.19 o 
  -4   1  10      247.96      273.87      6.87 o 
  -3   1  10     1676.80     1753.18     19.48 o 
  -2   1  10      396.42      395.41      8.11 o 
  -1   1  10     1519.21     1636.25     20.09 o 
   0   1  10      287.31      314.30      8.04 o 
   1   1  10      111.05      114.28      7.12 o 
   2   1  10     1688.06     1765.86     28.21 o 
   3   1  10        0.44       -1.70      1.92 o 
   4   1  10     2149.19     2108.54     28.44 o 
   5   1  10      267.54      273.89      9.20 o 
   6   1  10      522.01      499.83     11.42 o 
   7   1  10      703.43      635.16     13.88 o 
   8   1  10      120.57      131.10      6.49 o 
   9   1  10      196.73      163.67      8.78 o 
  10   1  10      135.21      125.91      8.32 o 
  11   1  10        5.88       14.86      4.55 o 
  12   1  10        0.93       -1.11      3.78 o 
  13   1  10       45.82       51.00     10.04 o 
 -17   2  10        2.21        3.54      3.32 o 
 -16   2  10      134.98      144.51      8.91 o 
 -15   2  10       42.96       56.25      5.04 o 
 -14   2  10       84.28       96.15      5.98 o 
 -13   2  10       98.47      104.62      5.75 o 
 -12   2  10        0.01       -0.65      2.39 o 
 -11   2  10      314.75      319.23      8.55 o 
 -10   2  10      407.09      401.49      9.48 o 
  -9   2  10     1006.66      970.06     20.79 o 
  -8   2  10       55.36       54.69      4.05 o 
  -7   2  10       37.34       39.26      3.51 o 
  -6   2  10      439.56      462.09     10.93 o 
  -5   2  10       66.72       59.61      3.75 o 
  -4   2  10       63.55       55.29      5.68 o 
  -3   2  10      281.88      278.95      6.78 o 
  -2   2  10       15.68       19.90      2.87 o 
  -1   2  10      210.12      190.87      5.58 o 
   0   2  10       64.53       49.68      4.01 o 
   1   2  10      151.33      130.36      8.92 o 
   2   2  10        4.56        6.85      2.98 o 
   3   2  10     1545.57     1479.85     37.25 o 
   4   2  10       45.97       34.61      4.92 o 
   5   2  10      124.94      127.34      7.20 o 
   6   2  10      382.70      371.08     22.96 o 
   7   2  10       65.55       68.55      9.03 o 
   8   2  10      384.91      342.98     12.06 o 
   9   2  10      107.99      119.18      8.17 o 
  10   2  10      115.11       96.79      8.08 o 
  11   2  10       31.75       13.13      5.24 o 
  12   2  10       69.28       58.55     10.69 o 
  13   2  10       34.60       38.13      6.27 o 
 -16   3  10        1.49        1.76      3.61 o 
 -15   3  10      151.34      157.78      8.18 o 
 -14   3  10       15.66       10.58      3.64 o 
 -13   3  10        5.91        5.88      3.14 o 
 -12   3  10      130.04      135.01      6.94 o 
 -11   3  10        6.43        3.04      2.91 o 
 -10   3  10       39.63       36.76      4.27 o 
  -9   3  10        1.27        1.79      2.64 o 
  -8   3  10     1738.57     1737.86     25.98 o 
  -7   3  10      436.78      376.36     10.03 o 
  -6   3  10      105.18       89.13      7.37 o 
  -5   3  10      498.07      428.85     10.38 o 
  -4   3  10       45.16       38.37      3.85 o 
  -3   3  10      660.30      619.26     12.52 o 
  -2   3  10       12.71       13.42      3.34 o 
  -1   3  10      717.51      685.16     12.87 o 
   0   3  10      503.75      524.82     13.52 o 
   1   3  10      176.65      165.90      6.35 o 
   2   3  10     2846.68     3018.40     41.34 o 
   3   3  10       19.71        4.13      4.35 o 
   4   3  10       10.54        9.42      6.51 o 
   5   3  10        6.25       11.79      4.81 o 
   6   3  10      503.53      524.16     14.50 o 
   7   3  10       36.51       37.90      5.19 o 
   8   3  10      138.06      161.55      8.67 o 
   9   3  10      193.01      190.08      9.47 o 
  10   3  10        2.41        5.79      3.81 o 
  11   3  10      161.58      172.91      9.67 o 
  12   3  10       50.39       42.30      6.43 o 
 -16   4  10        4.73        4.50      3.90 o 
 -15   4  10       88.16       88.52      8.22 o 
 -14   4  10       57.74       50.06      9.97 o 
 -13   4  10      153.27      173.39     18.22 o 
 -12   4  10      165.64      169.76      8.53 o 
 -11   4  10      205.11      203.36      8.18 o 
 -10   4  10       17.38       21.95      3.84 o 
  -9   4  10      189.52      180.91      7.60 o 
  -8   4  10        9.47        9.94      3.62 o 
  -7   4  10        0.09       -0.51      4.09 o 
  -6   4  10      212.00      219.77     12.01 o 
  -5   4  10       57.96       54.64      7.49 o 
  -4   4  10       73.20       69.57      5.02 o 
  -3   4  10        7.38        1.69      2.29 o 
  -2   4  10       36.29       33.51      3.70 o 
  -1   4  10      117.62      122.22      5.65 o 
   0   4  10      128.92      125.24      7.27 o 
   1   4  10      166.44      159.18      7.85 o 
   2   4  10       39.03       34.53      6.34 o 
   3   4  10      640.51      615.28     28.87 o 
   4   4  10        0.70        5.69      4.20 o 
   5   4  10      100.76      105.47      9.23 o 
   6   4  10       10.11        1.44      4.55 o 
   7   4  10       11.80        9.94      4.81 o 
   8   4  10      211.81      212.19      9.89 o 
   9   4  10       31.32       24.76      5.00 o 
  10   4  10      108.70      119.19      9.18 o 
  11   4  10        1.63        0.67      4.23 o 
  12   4  10        4.11        1.48      5.43 o 
 -15   5  10        1.60        5.11      4.41 o 
 -14   5  10       82.35      108.61      9.30 o 
 -13   5  10       26.20       16.25      4.93 o 
 -12   5  10        3.89        2.93      3.36 o 
 -11   5  10      114.95      102.00      6.78 o 
 -10   5  10      106.98      111.57     12.73 o 
  -9   5  10      148.98      152.66      8.52 o 
  -8   5  10        0.27        2.43      3.59 o 
  -7   5  10       17.00       19.92      3.63 o 
  -6   5  10      105.10       92.28      6.23 o 
  -5   5  10       92.49       96.56      5.89 o 
  -4   5  10      163.82      152.66      6.59 o 
  -3   5  10        0.43       -0.45      2.46 o 
  -2   5  10       34.44       32.52      3.82 o 
  -1   5  10        7.96        8.61      3.62 o 
   0   5  10        2.23        1.56      3.06 o 
   1   5  10      145.53      153.96      8.11 o 
   2   5  10        7.45        7.40      3.49 o 
   3   5  10      183.05      183.10     16.59 o 
   4   5  10        1.54       -3.62      3.62 o 
   5   5  10       74.04       83.84      9.13 o 
   6   5  10      206.14      206.82     12.21 o 
   7   5  10        0.08       -3.24      4.05 o 
   8   5  10        2.18       -1.98      4.49 o 
   9   5  10        0.17       -0.84      4.77 o 
  10   5  10       12.14       28.02      7.25 o 
  11   5  10        9.36       12.98      6.59 o 
 -14   6  10       69.39       81.25      7.10 o 
 -13   6  10        1.67       -1.56      3.35 o 
 -12   6  10       12.99       13.27      4.06 o 
 -11   6  10        9.16        9.54      3.83 o 
 -10   6  10       18.68       21.10      4.17 o 
  -9   6  10       61.37       72.37      7.08 o 
  -8   6  10       10.19        7.82      3.47 o 
  -7   6  10      250.66      241.18      8.90 o 
  -6   6  10        7.53        8.44      3.33 o 
  -5   6  10      121.92      113.02      8.07 o 
  -4   6  10       12.54        2.11      4.60 o 
  -3   6  10       39.44       45.15      4.54 o 
  -2   6  10       20.03       23.50      3.68 o 
  -1   6  10       12.23       12.98      3.98 o 
   0   6  10       16.57       21.57      4.75 o 
   1   6  10       52.04       64.18      6.59 o 
   2   6  10      104.91       94.23      7.78 o 
   3   6  10        3.65        3.87      3.65 o 
   4   6  10       63.41       67.65     15.04 o 
   5   6  10      124.29      154.71     25.87 o 
   6   6  10       43.67       37.19      7.20 o 
   7   6  10        1.61        8.60      5.62 o 
   8   6  10       68.26       65.04     10.80 o 
   9   6  10        0.03        2.21      5.33 o 
  10   6  10       39.92       46.90     13.19 o 
 -12   7  10        0.12       -0.91      3.70 o 
 -11   7  10        3.89        2.96      3.62 o 
 -10   7  10       44.36       55.15      5.67 o 
  -9   7  10       56.84       50.83      6.20 o 
  -8   7  10       31.78       28.81      6.00 o 
  -7   7  10      138.64      127.80      7.39 o 
  -6   7  10        1.47        2.48      3.19 o 
  -5   7  10       19.79       20.26      4.40 o 
  -4   7  10       27.14       26.85      4.25 o 
  -3   7  10       84.81      101.34      6.52 o 
  -2   7  10      128.85      110.32      9.68 o 
  -1   7  10       78.51       87.19      7.69 o 
   0   7  10      134.38      116.93     12.88 o 
   1   7  10       78.79       69.45      7.43 o 
   2   7  10       77.44       93.91      7.99 o 
   3   7  10       18.45       27.48      5.25 o 
   4   7  10       50.74       60.25     14.12 o 
   5   7  10        4.81       -2.30      4.82 o 
   6   7  10       16.43       24.32      7.00 o 
   7   7  10       13.23       13.51      5.93 o 
   8   7  10       63.63       60.29     16.68 o 
 -10   8  10        0.97        0.46      3.77 o 
  -9   8  10        5.06        6.30      5.91 o 
  -8   8  10       16.52       16.04      4.99 o 
  -7   8  10       25.30       24.08      5.39 o 
  -6   8  10        0.01       -1.06      3.20 o 
  -5   8  10       84.52       75.69      6.22 o 
  -4   8  10        2.10       -0.21      3.11 o 
  -3   8  10       82.02       68.39     10.32 o 
  -2   8  10        3.50        5.00      4.20 o 
  -1   8  10      159.19      165.79     14.21 o 
   0   8  10       38.34       31.04      6.37 o 
   1   8  10       46.10       36.79      6.08 o 
   2   8  10      284.31      292.26     14.81 o 
   3   8  10        1.37        1.56      4.33 o 
   4   8  10      266.01      268.21     15.15 o 
   5   8  10        8.44        7.21      5.98 o 
   6   8  10        9.22        7.41      6.19 o 
  -7   9  10       89.31       83.60     13.81 o 
  -6   9  10        7.26       13.76      6.54 o 
  -5   9  10       48.17       50.10      5.82 o 
  -4   9  10       49.30       52.47      5.71 o 
  -3   9  10       20.13       29.16      6.45 o 
  -2   9  10       22.98       14.19      5.22 o 
  -1   9  10       48.46       54.22      7.20 o 
   0   9  10       54.97       44.41      6.77 o 
   1   9  10        1.82        3.15      4.79 o 
   2   9  10        2.19        4.31      4.93 o 
   3   9  10       15.17       14.02      5.90 o 
 -17   1  11        0.97       -3.24      3.24 o 
 -16   1  11       14.24       10.84      3.54 o 
 -15   1  11       79.00       90.79      6.03 o 
 -14   1  11        1.33        4.24      3.13 o 
 -13   1  11      236.96      215.41      7.66 o 
 -12   1  11        9.49        3.81      2.73 o 
 -11   1  11       98.23      103.35      5.69 o 
 -10   1  11      155.62      153.27      5.31 o 
  -9   1  11      174.66      182.90      5.65 o 
  -8   1  11      199.40      181.49      8.26 o 
  -7   1  11      105.73       85.23      7.71 o 
  -6   1  11     1263.61     1214.87     19.63 o 
  -5   1  11        4.77        4.43      1.91 o 
  -4   1  11     1786.07     1774.74     20.27 o 
  -3   1  11        0.35       -1.65      1.65 o 
  -2   1  11      810.30      811.23     16.23 o 
  -1   1  11      303.43      310.85      6.64 o 
   0   1  11      100.21      104.52      4.67 o 
   1   1  11      760.83      720.69     19.45 o 
   2   1  11       55.33       61.74      6.99 o 
   3   1  11      976.26      980.27     20.19 o 
   4   1  11       98.94      101.01      6.73 o 
   5   1  11      290.18      278.79     10.39 o 
   6   1  11       18.58       14.19      3.83 o 
   7   1  11        0.24        0.13      3.16 o 
   8   1  11       76.40       75.93      7.00 o 
   9   1  11        7.53        4.77      4.09 o 
  10   1  11       33.89       50.73      6.39 o 
  11   1  11       41.44       36.78      6.01 o 
  12   1  11       10.10       14.25      5.64 o 
 -16   2  11        0.12        9.68      4.00 o 
 -15   2  11      123.90      134.24      7.80 o 
 -14   2  11       72.92       81.25      7.43 o 
 -13   2  11      285.92      299.74     10.04 o 
 -12   2  11        0.01       -2.06      3.73 o 
 -11   2  11      208.26      207.72      8.02 o 
 -10   2  11      334.16      321.62      9.80 o 
  -9   2  11        0.03       -0.23      2.56 o 
  -8   2  11      592.67      585.58     13.01 o 
  -7   2  11       21.41       19.06      3.38 o 
  -6   2  11      266.73      271.16     16.04 o 
  -5   2  11       76.14       81.49      8.20 o 
  -4   2  11       17.68        9.44      2.83 o 
  -3   2  11      144.02      136.29      5.20 o 
  -2   2  11      103.59       91.12      4.56 o 
  -1   2  11      341.35      321.44     14.40 o 
   0   2  11      273.40      267.61      9.51 o 
   1   2  11       68.35       68.90      5.88 o 
   2   2  11      848.74      813.20     18.14 o 
   3   2  11      192.61      210.18      9.00 o 
   4   2  11      647.04      650.62     16.25 o 
   5   2  11      171.35      162.22      8.30 o 
   6   2  11      126.37      137.81      8.20 o 
   7   2  11      167.28      169.72      8.82 o 
   8   2  11        0.77        1.38      3.40 o 
   9   2  11       37.39       30.00      5.27 o 
  10   2  11        5.47        4.97      4.11 o 
  11   2  11        0.60       -2.41      3.57 o 
  12   2  11        0.25        2.78      4.38 o 
 -16   3  11       14.64       15.45      4.50 o 
 -15   3  11        0.00       -3.27      3.27 o 
 -14   3  11       44.55       50.19      6.89 o 
 -13   3  11        0.01       -0.91      2.96 o 
 -12   3  11      143.46      158.60      7.59 o 
 -11   3  11      119.62      125.56      6.81 o 
 -10   3  11      224.44      202.33      7.98 o 
  -9   3  11        3.37        4.78      2.95 o 
  -8   3  11       17.47       21.48      3.61 o 
  -7   3  11       25.71       26.21      3.76 o 
  -6   3  11      288.33      266.36     11.30 o 
  -5   3  11      270.65      261.48      8.37 o 
  -4   3  11      648.90      677.70     14.44 o 
  -3   3  11       52.91       43.81      6.47 o 
  -2   3  11      577.61      584.21     12.25 o 
  -1   3  11       72.35       66.45      5.96 o 
   0   3  11        4.15        4.53      3.48 o 
   1   3  11      155.02      153.43     10.06 o 
   2   3  11      819.25      830.21     33.85 o 
   3   3  11      338.99      331.45     21.09 o 
   4   3  11      235.71      257.11     10.74 o 
   5   3  11       33.69       30.21      5.67 o 
   6   3  11      104.21      112.50      7.83 o 
   7   3  11        0.05       -0.95      3.27 o 
   8   3  11        9.59        3.87      3.75 o 
   9   3  11        1.84        0.41      3.66 o 
  10   3  11       11.21        9.73      4.43 o 
  11   3  11       63.41       47.61      6.64 o 
 -15   4  11       50.06       51.35      7.97 o 
 -14   4  11       52.87       61.14      7.65 o 
 -13   4  11        0.02        0.26      3.19 o 
 -12   4  11       80.79       93.12      6.60 o 
 -11   4  11      167.47      182.15      8.66 o 
 -10   4  11        4.84       -0.34      2.95 o 
  -9   4  11       70.08       78.67      6.07 o 
  -8   4  11       34.64       33.68      4.24 o 
  -7   4  11      259.00      237.52     13.47 o 
  -6   4  11        1.69        1.31      3.17 o 
  -5   4  11        2.67        1.47      2.53 o 
  -4   4  11       40.77       41.26      4.23 o 
  -3   4  11        2.23        3.47      2.51 o 
  -2   4  11      262.78      232.73      7.80 o 
  -1   4  11       71.91       74.52      9.24 o 
   0   4  11      193.91      190.71      9.10 o 
   1   4  11      176.42      168.60     11.64 o 
   2   4  11       22.96       26.49      6.09 o 
   3   4  11      527.22      526.95     20.60 o 
   4   4  11      495.70      451.69     17.49 o 
   5   4  11       81.02       95.62      9.66 o 
   6   4  11       38.24       33.51      6.56 o 
   7   4  11      323.92      299.55     37.05 o 
   8   4  11       18.11       23.60      6.17 o 
   9   4  11      168.48      181.63     12.62 o 
  10   4  11       52.61       47.48      8.43 o 
 -14   5  11        0.26        2.48      3.67 o 
 -13   5  11       82.35       87.30      7.07 o 
 -12   5  11        0.79        1.35      3.29 o 
 -11   5  11      391.01      406.88     12.12 o 
 -10   5  11      444.47      422.66     12.12 o 
  -9   5  11      137.88      123.39      6.82 o 
  -8   5  11       49.89       65.40      6.66 o 
  -7   5  11        0.00        0.37      2.90 o 
  -6   5  11        8.75        7.74      3.33 o 
  -5   5  11       15.59       11.59      4.03 o 
  -4   5  11       26.67       35.66      4.21 o 
  -3   5  11        5.07        4.76      4.44 o 
  -2   5  11        0.48        3.77      3.41 o 
  -1   5  11        2.66        1.60      3.26 o 
   0   5  11        0.11       -0.94      3.18 o 
   1   5  11       51.15       57.25      6.30 o 
   2   5  11      367.29      356.50     26.30 o 
   3   5  11      106.12      112.68     10.45 o 
   4   5  11        3.02       -2.88      4.50 o 
   5   5  11      341.50      349.63     16.07 o 
   6   5  11      122.85      138.17     19.47 o 
   7   5  11       25.85       18.57      6.20 o 
   8   5  11      117.00      117.25     15.73 o 
   9   5  11       17.85       30.84      7.23 o 
  10   5  11      298.24      293.00     16.47 o 
 -13   6  11        5.09        1.10      3.96 o 
 -12   6  11       16.27       10.16      4.45 o 
 -11   6  11       85.06       93.08      7.41 o 
 -10   6  11       16.94       16.23      4.42 o 
  -9   6  11        1.14        0.63      3.35 o 
  -8   6  11       11.31       11.91      3.77 o 
  -7   6  11      155.24      144.42      7.45 o 
  -6   6  11       75.97       60.12      7.51 o 
  -5   6  11        5.80        9.77      3.45 o 
  -4   6  11      140.43      118.60      6.93 o 
  -3   6  11       12.53        9.21      3.28 o 
  -2   6  11       12.60        6.10      4.02 o 
  -1   6  11       63.61       55.78      6.95 o 
   0   6  11        2.18       -1.66      3.60 o 
   1   6  11      618.51      597.27     17.07 o 
   2   6  11       12.64        6.95      5.11 o 
   3   6  11       23.43       22.14      6.23 o 
   4   6  11      437.09      406.18     18.96 o 
   5   6  11       16.90       15.45      5.87 o 
   6   6  11       39.76       45.55      7.89 o 
   7   6  11       20.90       23.40      6.77 o 
   8   6  11       30.62       38.68      8.08 o 
 -11   7  11       18.19       22.90      5.01 o 
 -10   7  11      355.91      339.29     11.64 o 
  -9   7  11        2.15       -2.01      3.95 o 
  -8   7  11       28.35       29.79      6.44 o 
  -7   7  11       63.26       57.08      7.15 o 
  -6   7  11      195.64      197.39      8.58 o 
  -5   7  11      135.99      145.88      7.65 o 
  -4   7  11      262.20      295.15     10.06 o 
  -3   7  11       39.55       41.75      6.69 o 
  -2   7  11       92.02      108.80     10.56 o 
  -1   7  11      173.13      184.58     10.28 o 
   0   7  11       77.74       76.58      7.61 o 
   1   7  11       74.67       94.52      8.38 o 
   2   7  11       12.49       10.28      4.72 o 
   3   7  11      121.50      102.67     10.82 o 
   4   7  11      130.01      129.49     21.03 o 
   5   7  11        4.13        2.07      6.37 o 
   6   7  11        0.04        5.77      5.86 o 
   7   7  11        5.34        5.69      5.99 o 
  -9   8  11       68.52       74.89      6.93 o 
  -8   8  11       83.00       79.30      9.52 o 
  -7   8  11        3.68       -3.45      3.45 o 
  -6   8  11       64.57       73.94      6.45 o 
  -5   8  11        4.80        9.27      3.96 o 
  -4   8  11        3.58        6.70      3.69 o 
  -3   8  11       42.69       61.57      7.30 o 
  -2   8  11        0.05       -1.89      4.14 o 
  -1   8  11       90.08      107.31     12.20 o 
   0   8  11        1.10        2.57      4.61 o 
   1   8  11       12.63       22.15      5.71 o 
   2   8  11       38.04       37.27      7.81 o 
   3   8  11      130.64      129.14     12.41 o 
   4   8  11        5.40        8.48      6.80 o 
  -5   9  11       30.33       43.38      6.40 o 
  -4   9  11       35.00       33.86      7.97 o 
  -3   9  11      105.81      116.97     10.02 o 
  -2   9  11        0.19       -0.27      4.83 o 
  -1   9  11        4.85       -2.20      4.78 o 
   0   9  11        0.71       -0.44      4.81 o 
 -16   0  12      520.06      622.51     23.42 o 
 -15   0  12        1.06        4.61      5.79 o 
 -14   0  12        1.95        1.06      5.18 o 
 -13   0  12        0.22        5.05      3.54 o 
 -12   0  12      107.75       96.14      7.17 o 
 -11   0  12      506.26      477.14     16.98 o 
 -10   0  12      151.01      134.32      7.46 o 
  -9   0  12      595.21      593.99     50.44 o 
  -8   0  12        8.67        8.87      3.36 o 
  -7   0  12      817.52      819.40     17.88 o 
  -6   0  12       55.84       34.52      7.21 o 
  -5   0  12      354.66      334.60     10.71 o 
  -4   0  12       51.46       65.04      5.70 o 
  -3   0  12      542.00      527.77     13.37 o 
  -2   0  12      433.31      373.54     10.93 o 
  -1   0  12      462.02      460.50     16.33 o 
   0   0  12      926.12      941.25     23.66 o 
   1   0  12      825.88      771.25     31.05 o 
   2   0  12      105.16      125.17     12.82 o 
   3   0  12       60.69       78.65      7.54 o 
   4   0  12     1973.44     1847.22     68.59 o 
   5   0  12       49.51       51.28      6.60 o 
   6   0  12      247.21      251.07     12.47 o 
   7   0  12        0.18        3.34      6.40 o 
   8   0  12       47.49       27.94      9.51 o 
   9   0  12        0.46       -1.73      6.91 o 
  10   0  12       27.16       11.70      8.58 o 
  11   0  12       48.15       40.79     12.39 o 
 -16   1  12        6.65        7.60      3.67 o 
 -15   1  12        4.11        6.05      3.46 o 
 -14   1  12        4.94        1.60      3.11 o 
 -13   1  12       64.62       60.69      5.00 o 
 -12   1  12       10.78        8.97      3.07 o 
 -11   1  12      173.28      149.81      6.39 o 
 -10   1  12        9.92       13.91      4.13 o 
  -9   1  12       41.87       34.69      3.82 o 
  -8   1  12      382.33      341.38      8.53 o 
  -7   1  12      941.40      864.46     30.03 o 
  -6   1  12       15.07       10.68      2.49 o 
  -5   1  12     1736.75     1743.02     22.58 o 
  -4   1  12      398.39      405.33     10.30 o 
  -3   1  12       43.24       33.81      3.64 o 
  -2   1  12      614.21      586.09     13.72 o 
  -1   1  12       12.66       13.25      4.75 o 
   0   1  12     1807.30     1879.23     78.01 o 
   1   1  12       37.87       36.32      4.83 o 
   2   1  12      558.59      575.52     15.03 o 
   3   1  12      368.01      376.18     12.15 o 
   4   1  12      130.11      130.68      7.66 o 
   5   1  12        0.40        0.43      3.62 o 
   6   1  12      135.96      127.65      8.01 o 
   7   1  12      187.84      188.59     16.15 o 
   8   1  12        5.23        7.47      3.87 o 
   9   1  12      262.91      276.59     12.14 o 
  10   1  12        0.02        5.52      4.27 o 
  11   1  12       35.69       30.58      5.96 o 
 -16   2  12       40.67       40.03      5.54 o 
 -15   2  12        8.17        2.77      3.56 o 
 -14   2  12       29.55       40.08      5.20 o 
 -13   2  12      101.96      119.11      8.53 o 
 -12   2  12       79.18       76.03     10.67 o 
 -11   2  12        2.66        4.87      3.16 o 
 -10   2  12       61.57       61.65      6.65 o 
  -9   2  12        3.58        0.81      2.80 o 
  -8   2  12      122.33      127.24      6.41 o 
  -7   2  12      200.35      199.29      7.75 o 
  -6   2  12       27.14       19.47      3.71 o 
  -5   2  12       17.94       27.86      4.90 o 
  -4   2  12       48.39       29.63      3.84 o 
  -3   2  12       45.63       57.78      6.29 o 
  -2   2  12       40.80       28.24      4.38 o 
  -1   2  12        9.54        5.91      2.52 o 
   0   2  12      376.58      363.64     18.87 o 
   1   2  12       23.16       29.12      4.73 o 
   2   2  12      560.64      578.57     18.93 o 
   3   2  12       58.05       57.69      5.95 o 
   4   2  12      144.15      146.23      8.13 o 
   5   2  12       47.03       52.49      8.37 o 
   6   2  12       24.64       21.90      4.54 o 
   7   2  12       23.59       19.86      5.86 o 
   8   2  12      283.44      307.24     12.39 o 
   9   2  12       78.27       73.17      9.57 o 
  10   2  12        2.18        2.69      4.38 o 
 -15   3  12       33.60       36.03      5.28 o 
 -14   3  12       98.58       99.46      7.27 o 
 -13   3  12       16.19       18.68      4.19 o 
 -12   3  12      221.30      236.18      9.17 o 
 -11   3  12       12.77        9.48      3.44 o 
 -10   3  12       37.58       48.67      6.15 o 
  -9   3  12      227.87      245.97     15.72 o 
  -8   3  12       43.24       37.15      4.54 o 
  -7   3  12      203.81      236.60      8.47 o 
  -6   3  12       11.12        9.03      3.16 o 
  -5   3  12       64.48       70.52      5.45 o 
  -4   3  12        5.99        2.67      2.60 o 
  -3   3  12      596.21      589.33     12.98 o 
  -2   3  12       14.96       15.09      3.95 o 
  -1   3  12       45.60       40.80      6.26 o 
   0   3  12       20.48       29.26      6.17 o 
   1   3  12        0.42       -3.91      3.91 o 
   2   3  12      309.41      343.98     19.27 o 
   3   3  12      166.74      156.37     13.60 o 
   4   3  12       67.48       68.14     12.91 o 
   5   3  12      207.22      258.19     13.33 o 
   6   3  12       34.41       37.60      5.46 o 
   7   3  12       82.64      110.26      8.38 o 
   8   3  12       43.30       37.02      8.06 o 
   9   3  12       12.31       11.36      4.88 o 
  10   3  12       54.27       47.52      8.89 o 
 -14   4  12       32.24       40.13      7.92 o 
 -13   4  12       22.11       30.85      4.91 o 
 -12   4  12        0.04        1.50      3.64 o 
 -11   4  12       46.89       54.64      5.55 o 
 -10   4  12        8.23       11.82      4.55 o 
  -9   4  12      242.26      252.80     15.10 o 
  -8   4  12      151.94      139.07      7.14 o 
  -7   4  12       94.73       92.76     14.75 o 
  -6   4  12        8.42        6.04      3.80 o 
  -5   4  12       31.53       38.03      4.38 o 
  -4   4  12      168.12      156.31     10.13 o 
  -3   4  12       20.37       14.16      4.11 o 
  -2   4  12       50.36       60.88      6.38 o 
  -1   4  12      108.22      100.69      7.65 o 
   0   4  12      161.33      167.33      8.84 o 
   1   4  12        3.71       -0.37      4.28 o 
   2   4  12       10.88       13.48      5.33 o 
   3   4  12       20.44       20.74      5.70 o 
   4   4  12       29.07       16.31      5.50 o 
   5   4  12       69.95       69.05     15.90 o 
   6   4  12       36.59       18.83     12.88 o 
   7   4  12        0.86        5.94      7.03 o 
   8   4  12       48.69       62.42      9.17 o 
   9   4  12        0.05       -3.26      5.25 o 
 -13   5  12       40.71       43.16      6.54 o 
 -12   5  12       10.14       11.16      3.99 o 
 -11   5  12      192.62      208.63      9.17 o 
 -10   5  12       40.14       44.86      8.85 o 
  -9   5  12       15.60       13.91      4.02 o 
  -8   5  12       92.91       95.27      7.31 o 
  -7   5  12       69.11       70.21      9.22 o 
  -6   5  12      236.44      227.63      8.67 o 
  -5   5  12       74.21       56.74      5.24 o 
  -4   5  12      315.25      321.64      9.95 o 
  -3   5  12        2.36        1.63      3.81 o 
  -2   5  12      204.45      208.35     10.20 o 
  -1   5  12       22.99       33.50      5.57 o 
   0   5  12       91.66      103.57      8.26 o 
   1   5  12        5.13        1.58      4.78 o 
   2   5  12       48.89       39.29      8.79 o 
   3   5  12      222.07      232.40     13.39 o 
   4   5  12       37.22       30.52      6.91 o 
   5   5  12       49.84       50.87      8.23 o 
   6   5  12        6.86        5.41      6.19 o 
   7   5  12        1.32       -1.36      4.91 o 
   8   5  12        9.50        7.51      5.96 o 
 -12   6  12        7.56        8.66      4.22 o 
 -11   6  12       54.20       58.50      6.16 o 
 -10   6  12      105.70      117.24      7.59 o 
  -9   6  12       22.60       35.18      5.08 o 
  -8   6  12        5.26        4.10      3.40 o 
  -7   6  12       11.15       10.58      3.83 o 
  -6   6  12       78.90       88.22      6.65 o 
  -5   6  12       27.09       21.51      4.33 o 
  -4   6  12       53.13       69.64      9.89 o 
  -3   6  12      130.75      122.63     12.20 o 
  -2   6  12      113.87      108.58      8.77 o 
  -1   6  12        3.69        2.47      4.09 o 
   0   6  12       41.49       38.81      6.20 o 
   1   6  12       64.14       66.40     14.00 o 
   2   6  12       33.25       33.67      7.54 o 
   3   6  12       38.19       31.12      7.05 o 
   4   6  12      123.10      159.53     12.13 o 
   5   6  12       65.44       51.28      8.65 o 
   6   6  12        6.30        5.67      5.66 o 
   7   6  12        8.52        1.25      5.76 o 
 -10   7  12        1.28        6.00      4.05 o 
  -9   7  12        3.21        7.68      4.08 o 
  -8   7  12        0.37        2.39      3.67 o 
  -7   7  12       80.62       94.79      7.20 o 
  -6   7  12       19.90       19.28      4.44 o 
  -5   7  12        9.22        4.80      3.62 o 
  -4   7  12        4.64        5.64      5.46 o 
  -3   7  12        0.93       -3.24      4.18 o 
  -2   7  12        5.99        5.32      4.53 o 
  -1   7  12       15.13       16.65      5.33 o 
   0   7  12       91.21      107.88      9.34 o 
   1   7  12      130.44      136.05     16.42 o 
   2   7  12      196.90      202.46     19.24 o 
   3   7  12        0.47        3.82      6.97 o 
   4   7  12       27.70       33.54      9.77 o 
   5   7  12       86.38       82.75     10.50 o 
  -7   8  12        0.14        5.32      4.06 o 
  -6   8  12        0.87        0.67      3.91 o 
  -5   8  12        8.86        6.36      5.00 o 
  -4   8  12       14.39        9.76      5.01 o 
  -3   8  12       33.78       38.05      6.64 o 
  -2   8  12       74.73       86.93      8.74 o 
  -1   8  12        0.13        2.10      4.52 o 
   0   8  12        0.58       -3.40      4.67 o 
   1   8  12      108.01      119.03      9.95 o 
   2   8  12       10.85       13.81      7.12 o 
 -15   1  13       35.91       38.87      5.38 o 
 -14   1  13        0.05        1.12      3.44 o 
 -13   1  13       55.26       60.41      7.14 o 
 -12   1  13       76.58       88.87      6.46 o 
 -11   1  13       41.68       39.57      8.97 o 
 -10   1  13      345.76      326.09     12.51 o 
  -9   1  13        1.31       -1.88      2.75 o 
  -8   1  13      312.86      328.07     10.06 o 
  -7   1  13       17.97       10.21      3.27 o 
  -6   1  13      142.01      148.37      6.99 o 
  -5   1  13      167.01      161.01      6.08 o 
  -4   1  13       38.21       52.54      4.30 o 
  -3   1  13      351.77      377.14     13.53 o 
  -2   1  13       29.43       29.31      4.69 o 
  -1   1  13      435.84      441.07     13.23 o 
   0   1  13        0.25       -0.85      3.07 o 
   1   1  13      138.15      136.53     10.26 o 
   2   1  13       18.84       27.56      4.77 o 
   3   1  13        0.04        2.01      3.30 o 
   4   1  13      297.37      312.31     11.58 o 
   5   1  13        2.98        0.04      3.82 o 
   6   1  13      219.70      220.67     10.28 o 
   7   1  13       25.98       23.65      6.68 o 
   8   1  13      182.87      196.22     10.44 o 
   9   1  13        2.92        6.83      4.40 o 
  10   1  13        4.53        8.58      7.78 o 
 -15   2  13        0.00        2.96      3.91 o 
 -14   2  13       85.24       84.05      6.91 o 
 -13   2  13        0.38        1.11      3.27 o 
 -12   2  13      238.62      255.84      9.59 o 
 -11   2  13      102.90       83.62      9.71 o 
 -10   2  13      325.72      316.44     17.05 o 
  -9   2  13       84.64       84.33      6.13 o 
  -8   2  13        4.11        8.58      3.28 o 
  -7   2  13       84.50       82.76      6.98 o 
  -6   2  13        0.02        1.94      3.63 o 
  -5   2  13      114.78      124.97      6.47 o 
  -4   2  13      407.89      381.88     10.52 o 
  -3   2  13      153.98      152.95     12.69 o 
  -2   2  13      381.63      379.55     12.39 o 
  -1   2  13        1.43        9.06      4.84 o 
   0   2  13        6.08        4.20      4.41 o 
   1   2  13      136.40      117.48      7.83 o 
   2   2  13      435.78      438.17     13.63 o 
   3   2  13       77.78       89.77      7.52 o 
   4   2  13       12.89       17.60      4.50 o 
   5   2  13       75.77       65.73      6.96 o 
   6   2  13        5.48        6.05      4.01 o 
   7   2  13       22.93       17.53      4.75 o 
   8   2  13        3.37        6.12      4.39 o 
   9   2  13       21.21       12.72      7.29 o 
 -14   3  13       16.20       13.06      4.24 o 
 -13   3  13        0.33        2.27      3.66 o 
 -12   3  13        0.77        0.75      3.46 o 
 -11   3  13        5.30        5.91      3.62 o 
 -10   3  13       24.40       21.42      5.89 o 
  -9   3  13        7.33        4.83      3.40 o 
  -8   3  13        7.32        4.93      3.83 o 
  -7   3  13        4.53        5.94      3.26 o 
  -6   3  13        8.38        6.83      3.16 o 
  -5   3  13        2.88        3.30      3.13 o 
  -4   3  13      132.69      116.76      6.54 o 
  -3   3  13       15.49        5.82      3.74 o 
  -2   3  13        1.42       -1.88      3.31 o 
  -1   3  13        3.74        1.34      4.31 o 
   0   3  13        2.23       -2.78      3.90 o 
   1   3  13       10.40       11.06      5.08 o 
   2   3  13       49.32       69.25     12.56 o 
   3   3  13       72.06       50.10     10.43 o 
   4   3  13       95.75      113.20     12.82 o 
   5   3  13       58.56       58.04      8.31 o 
   6   3  13       28.62       23.06      6.24 o 
   7   3  13       43.56       30.48      7.06 o 
   8   3  13      135.35      127.66     13.89 o 
   9   3  13        0.07       -4.44      4.90 o 
 -14   4  13       32.86       46.96     15.12 o 
 -13   4  13        2.92        0.30      3.58 o 
 -12   4  13       46.00       57.05      7.68 o 
 -11   4  13       35.93       29.64      6.59 o 
 -10   4  13       16.13       14.66      4.10 o 
  -9   4  13      238.88      229.30      9.28 o 
  -8   4  13       22.17       26.60      4.46 o 
  -7   4  13       40.12       37.11      5.72 o 
  -6   4  13       78.14       58.80      8.09 o 
  -5   4  13       65.92       64.91      5.69 o 
  -4   4  13       59.07       58.35      7.09 o 
  -3   4  13       18.89       39.44      6.00 o 
  -2   4  13      112.70       99.83      8.20 o 
  -1   4  13        6.31       12.33      5.59 o 
   0   4  13       23.32       31.78     14.32 o 
   1   4  13       29.90       30.24      7.10 o 
   2   4  13      194.42      161.04     16.77 o 
   3   4  13      132.78      126.22     10.25 o 
   4   4  13        0.12        5.19      5.53 o 
   5   4  13       44.50       32.44     15.24 o 
   6   4  13       13.61       14.61      7.35 o 
   7   4  13        2.34        0.10      4.98 o 
   8   4  13      143.50      147.21     12.69 o 
 -12   5  13        0.52        0.88      3.85 o 
 -11   5  13       54.25       61.66      6.45 o 
 -10   5  13       53.64       70.91      7.73 o 
  -9   5  13       54.16       52.44      5.71 o 
  -8   5  13      133.64      166.16      9.05 o 
  -7   5  13       26.22       21.04      4.27 o 
  -6   5  13      148.20      158.23      7.89 o 
  -5   5  13       19.38       11.30      3.72 o 
  -4   5  13      120.93      128.73      9.15 o 
  -3   5  13      246.23      290.28     26.46 o 
  -2   5  13      104.05      109.48      9.07 o 
  -1   5  13      432.43      466.71     16.03 o 
   0   5  13       58.89       46.41      8.10 o 
   1   5  13      283.93      309.10     16.21 o 
   2   5  13       67.44       78.59     14.23 o 
   3   5  13       31.04       43.44      7.93 o 
   4   5  13       24.42       32.56     10.60 o 
   5   5  13        8.29       10.02      6.21 o 
   6   5  13      154.79      188.58     13.37 o 
   7   5  13        1.63        2.46      5.66 o 
 -11   6  13       21.65       25.26      5.03 o 
 -10   6  13       97.54       91.66      8.90 o 
  -9   6  13        5.59        7.81      4.08 o 
  -8   6  13       40.07       38.51      5.25 o 
  -7   6  13        0.01        0.54      3.45 o 
  -6   6  13        0.59        3.07      3.66 o 
  -5   6  13      167.47      202.06     14.56 o 
  -4   6  13       44.44       25.81      6.11 o 
  -3   6  13      143.06      150.74     10.19 o 
  -2   6  13        3.30        0.77      4.37 o 
  -1   6  13       94.51       86.97      8.39 o 
   0   6  13       40.06       39.73      8.12 o 
   1   6  13       19.93       18.03      6.28 o 
   2   6  13        0.50        4.90      8.35 o 
   3   6  13        6.89       12.19      6.57 o 
   4   6  13      136.09      134.80     12.06 o 
   5   6  13        2.21       -2.17      5.61 o 
  -9   7  13       29.55       27.63     11.08 o 
  -8   7  13       11.13       15.72      4.57 o 
  -7   7  13       68.06       75.74      8.20 o 
  -6   7  13        0.01       -3.40      3.40 o 
  -5   7  13      246.68      266.94     12.81 o 
  -4   7  13        0.63       -4.26      4.26 o 
  -3   7  13       22.33       30.34      6.23 o 
  -2   7  13       87.93       96.49      9.24 o 
  -1   7  13       67.12       70.64     15.21 o 
   0   7  13      112.26      142.37     12.71 o 
   1   7  13        7.61       14.84      6.93 o 
   2   7  13       74.36       97.66     16.65 o 
   3   7  13       63.84       63.27     13.02 o 
 -14   0  14        8.47       15.11      6.53 o 
 -13   0  14      363.98      386.55     17.84 o 
 -12   0  14        7.09        5.86      5.50 o 
 -11   0  14       18.96       10.72      9.16 o 
 -10   0  14      100.07      101.89     10.33 o 
  -9   0  14       11.35       22.43      4.71 o 
  -8   0  14       74.74       71.85      6.69 o 
  -7   0  14       23.64       18.16      5.59 o 
  -6   0  14       39.07       49.96      6.95 o 
  -5   0  14      374.99      318.30     15.47 o 
  -4   0  14      123.07      111.49      9.13 o 
  -3   0  14       17.92       12.62      6.80 o 
  -2   0  14      382.02      349.96     20.40 o 
  -1   0  14       55.49       67.30     11.58 o 
   0   0  14      838.36      787.03     33.36 o 
   1   0  14        0.70        0.75      6.57 o 
   2   0  14      552.78      531.45     28.12 o 
   3   0  14       15.78       28.92      9.74 o 
   4   0  14       60.90       92.24     14.29 o 
   5   0  14       21.64       37.74     10.54 o 
   6   0  14        0.22       -4.21      7.09 o 
   7   0  14       16.03       11.64      8.30 o 
   8   0  14       38.26       36.53     12.27 o 
 -14   1  14        0.03        1.67      3.66 o 
 -13   1  14       76.29       92.29     10.05 o 
 -12   1  14       12.49        0.90      3.37 o 
 -11   1  14       21.18       21.25      5.23 o 
 -10   1  14       40.37       33.63      7.01 o 
  -9   1  14      210.26      258.54      9.46 o 
  -8   1  14      342.93      326.72     13.90 o 
  -7   1  14        1.65        6.67      3.25 o 
  -6   1  14      126.13      122.10      6.85 o 
  -5   1  14       80.51       72.29      5.78 o 
  -4   1  14      203.31      162.88     13.43 o 
  -3   1  14        2.60        4.35      3.73 o 
  -2   1  14      126.30      123.90      7.94 o 
  -1   1  14       65.77       54.12      6.14 o 
   0   1  14        8.88       10.31      5.46 o 
   1   1  14      146.24      146.32     10.80 o 
   2   1  14       58.39       45.88      5.86 o 
   3   1  14        3.86        5.55      3.87 o 
   4   1  14      174.99      171.78      9.40 o 
   5   1  14        8.42       25.96      6.69 o 
   6   1  14       76.67       70.55      9.55 o 
   7   1  14       33.20       35.69      7.91 o 
   8   1  14       77.09       88.93     11.30 o 
 -14   2  14        3.40        5.76      3.76 o 
 -13   2  14        2.07        1.17      3.63 o 
 -12   2  14        3.70        1.89      3.66 o 
 -11   2  14       47.74       48.53      5.57 o 
 -10   2  14        1.76       -0.88      3.24 o 
  -9   2  14        2.98        7.60      3.54 o 
  -8   2  14      108.37      117.10      7.06 o 
  -7   2  14        0.28        0.35      3.07 o 
  -6   2  14      156.24      153.74      7.53 o 
  -5   2  14       41.02       23.27      4.15 o 
  -4   2  14      280.41      287.56     11.43 o 
  -3   2  14       25.97       10.63      4.33 o 
  -2   2  14       29.67       36.84      7.89 o 
  -1   2  14       19.42       18.92      6.00 o 
   0   2  14       82.06       98.91     19.79 o 
   1   2  14       50.80       46.24      7.61 o 
   2   2  14       13.69       15.17      8.50 o 
   3   2  14        5.46        4.19      4.72 o 
   4   2  14       20.38       15.05      7.49 o 
   5   2  14       98.40      108.35      8.94 o 
   6   2  14        0.35        0.30      3.87 o 
   7   2  14      125.62      139.29     10.02 o 
   8   2  14        0.74        3.00      4.65 o 
 -13   3  14      157.29      183.36      9.08 o 
 -12   3  14       20.03       23.03      8.44 o 
 -11   3  14      331.44      323.88     13.79 o 
 -10   3  14        0.25       -1.20      3.30 o 
  -9   3  14      140.06      131.97      7.58 o 
  -8   3  14       15.65       25.22      5.60 o 
  -7   3  14      102.13      111.84      8.88 o 
  -6   3  14       51.46       56.33      6.27 o 
  -5   3  14       21.30       15.64      4.01 o 
  -4   3  14     1321.07     1299.55     26.76 o 
  -3   3  14        5.11        4.14      3.97 o 
  -2   3  14      494.79      543.60     29.93 o 
  -1   3  14        0.10       -2.18      5.00 o 
   0   3  14      199.34      189.29     12.49 o 
   1   3  14       74.85       57.71     10.43 o 
   2   3  14        2.46       -0.44      4.55 o 
   3   3  14      379.96      366.13     28.49 o 
   4   3  14        1.51        4.44      5.23 o 
   5   3  14      381.48      406.98     18.24 o 
   6   3  14        0.39       -2.99      4.81 o 
   7   3  14       66.47       63.41      9.41 o 
 -12   4  14       24.02       22.21      4.83 o 
 -11   4  14      210.80      218.90     16.95 o 
 -10   4  14        0.96        2.17      3.65 o 
  -9   4  14        0.75        6.64      3.66 o 
  -8   4  14      140.26      147.83      8.06 o 
  -7   4  14       19.33       12.41      4.94 o 
  -6   4  14      329.79      365.35     13.82 o 
  -5   4  14        5.55        8.77      4.95 o 
  -4   4  14      458.62      496.51     19.26 o 
  -3   4  14        3.61       -3.13      3.80 o 
  -2   4  14        4.20        2.35      5.68 o 
  -1   4  14      149.19      152.36     12.35 o 
   0   4  14        0.22        3.67      5.20 o 
   1   4  14      144.84      128.18     17.49 o 
   2   4  14       17.46       19.56      6.35 o 
   3   4  14      363.52      373.68     17.30 o 
   4   4  14        0.34        1.53      5.41 o 
   5   4  14       13.99       14.07      6.14 o 
   6   4  14       71.50       68.28     19.16 o 
 -11   5  14        2.37       -0.76      4.11 o 
 -10   5  14        0.13        2.93      3.87 o 
  -9   5  14       10.40       21.05      4.68 o 
  -8   5  14       47.60       46.36      5.64 o 
  -7   5  14        4.72        2.52      3.64 o 
  -6   5  14       49.56       57.80      7.35 o 
  -5   5  14       36.44       36.96      7.26 o 
  -4   5  14        5.57        9.72      4.72 o 
  -3   5  14       53.45       53.22      6.99 o 
  -2   5  14        1.03        5.34      4.71 o 
  -1   5  14      171.45      165.92     12.42 o 
   0   5  14       24.06       16.80      6.68 o 
   1   5  14       29.83       27.02      7.39 o 
   2   5  14      208.13      242.83     14.52 o 
   3   5  14        0.88        8.10      5.73 o 
   4   5  14       54.33       50.36     10.83 o 
   5   5  14        0.76        1.75      5.68 o 
  -9   6  14        0.51       -1.23      3.86 o 
  -8   6  14       53.74       57.10      6.20 o 
  -7   6  14        0.57       -3.35      3.58 o 
  -6   6  14       33.70       42.22      6.90 o 
  -5   6  14        0.76        3.54      4.77 o 
  -4   6  14        0.20       -1.53      4.44 o 
  -3   6  14       47.82       54.72      7.37 o 
  -2   6  14        9.14        9.66      5.76 o 
  -1   6  14       26.18       32.97      8.06 o 
   0   6  14        0.33        0.73      6.13 o 
   1   6  14       54.53       82.34     12.47 o 
   2   6  14        0.05        4.79      7.26 o 
   3   6  14       67.86       55.27      9.40 o 
  -6   7  14        0.92        6.51      7.61 o 
  -5   7  14       36.96       38.42      7.70 o 
  -4   7  14       27.90       36.76      7.04 o 
  -3   7  14       67.61       86.42     12.90 o 
  -2   7  14        0.19       -4.12      4.79 o 
  -1   7  14        0.42       -4.30      6.10 o 
 -13   1  15        1.92        3.69      4.90 o 
 -12   1  15       51.57       57.91      6.12 o 
 -11   1  15        2.73        6.43      3.73 o 
 -10   1  15       26.16       28.25      4.76 o 
  -9   1  15       50.97       55.62      7.05 o 
  -8   1  15       29.70       23.21      4.63 o 
  -7   1  15      160.01      168.37     11.33 o 
  -6   1  15        6.99        4.17      3.47 o 
  -5   1  15      310.37      307.52     17.69 o 
  -4   1  15        6.49        4.18      4.90 o 
  -3   1  15       96.32      102.51     12.01 o 
  -2   1  15       28.07       26.07      6.59 o 
  -1   1  15        9.88       24.26      8.58 o 
   0   1  15      197.44      207.99     12.53 o 
   1   1  15       17.85       13.79      5.79 o 
   2   1  15      205.70      245.00     14.26 o 
   3   1  15        5.30       10.23      6.00 o 
   4   1  15      114.87      119.35     12.22 o 
   5   1  15        0.40        3.68      5.52 o 
   6   1  15        0.01        2.25      5.62 o 
 -13   2  15       15.27       12.51      6.42 o 
 -12   2  15        0.01       -2.00      3.37 o 
 -11   2  15       73.15       63.90      6.24 o 
 -10   2  15        6.73       11.31      4.08 o 
  -9   2  15      171.10      181.66      8.73 o 
  -8   2  15       30.28       21.56      4.43 o 
  -7   2  15      203.34      216.22     13.60 o 
  -6   2  15        1.90        3.52      3.51 o 
  -5   2  15        0.43        3.69      4.12 o 
  -4   2  15       95.64       84.55      9.49 o 
  -3   2  15       17.38        7.69      5.38 o 
  -2   2  15      196.95      223.39     27.25 o 
  -1   2  15      262.38      244.60     13.87 o 
   0   2  15      210.13      225.16     13.67 o 
   1   2  15      123.48      156.66     17.28 o 
   2   2  15        8.60       11.29      5.78 o 
   3   2  15        1.11       -3.29      4.82 o 
   4   2  15        6.45        3.37      6.89 o 
   5   2  15       45.36       63.02      9.12 o 
   6   2  15      129.84      140.80     16.88 o 
 -12   3  15        1.02        3.05      4.03 o 
 -11   3  15       81.82      101.58      7.73 o 
 -10   3  15       20.41       20.76      4.86 o 
  -9   3  15        0.77        0.66      3.75 o 
  -8   3  15        0.01        1.30      4.32 o 
  -7   3  15        7.01        7.07      3.84 o 
  -6   3  15        6.20        3.36      4.42 o 
  -5   3  15       33.79       40.13      6.42 o 
  -4   3  15      151.77      150.63      9.65 o 
  -3   3  15        3.94        7.32      5.70 o 
  -2   3  15       47.86       56.13      8.75 o 
  -1   3  15       78.28       80.86     16.85 o 
   0   3  15        5.72        7.64      8.87 o 
   1   3  15        5.49        3.69      7.95 o 
   2   3  15        1.89        2.94      5.32 o 
   3   3  15       30.89       44.63      8.02 o 
   4   3  15       11.52        5.75      5.96 o 
   5   3  15       66.95       43.40     16.36 o 
 -11   4  15       47.02       63.75     15.19 o 
 -10   4  15       59.31       73.82      8.04 o 
  -9   4  15       63.93       73.29     11.76 o 
  -8   4  15        0.09        6.63      4.71 o 
  -7   4  15       31.84       40.68      9.18 o 
  -6   4  15        0.14        1.06      4.48 o 
  -5   4  15       66.00       61.38      7.51 o 
  -4   4  15        7.52       16.26      7.51 o 
  -3   4  15       18.36       10.50      6.37 o 
  -2   4  15        2.27        2.53      5.24 o 
  -1   4  15       20.83       17.56      7.86 o 
   0   4  15        0.03       -2.06      5.24 o 
   1   4  15        2.12        7.60      6.04 o 
   2   4  15       20.58       26.35      6.93 o 
   3   4  15        5.32        3.05      5.60 o 
   4   4  15       70.20       84.37     15.35 o 
  -9   5  15        4.08        6.84      4.34 o 
  -8   5  15       15.12       24.08      4.93 o 
  -7   5  15      114.14      122.46     13.97 o 
  -6   5  15      145.01      156.82     10.98 o 
  -5   5  15       84.73       86.17      8.69 o 
  -4   5  15       17.83       10.18      5.24 o 
  -3   5  15       86.95      103.88     11.57 o 
  -2   5  15       19.89       23.69      7.40 o 
  -1   5  15       54.91       69.17     10.11 o 
   0   5  15       40.68       46.06      8.95 o 
   1   5  15       38.31       42.39     18.64 o 
   2   5  15      166.52      196.45     26.07 o 
   3   5  15        0.44       -0.94      5.44 o 
  -6   6  15       41.79       38.10      7.05 o 
  -5   6  15       91.56       93.51     13.66 o 
  -4   6  15        0.06        4.24      5.11 o 
  -3   6  15        1.20        6.51      6.82 o 
  -2   6  15       74.35       92.46     11.83 o 
  -1   6  15        3.61        0.93      6.49 o 
   0   6  15      158.46      163.02     21.12 o 
 -11   0  16        4.96       -1.56      8.01 o 
 -10   0  16      305.61      329.56     23.05 o 
  -9   0  16      126.85      131.13     15.21 o 
  -8   0  16       12.03       11.41      8.12 o 
  -7   0  16        4.82       -3.63      7.14 o 
  -4   0  16        1.08        1.09      6.86 o 
  -3   0  16      379.13      401.06     23.74 o 
  -2   0  16       51.16       58.13     11.70 o 
  -1   0  16       51.49       56.52     11.81 o 
   0   0  16       22.11       41.20     11.18 o 
   1   0  16        0.82       -1.09      7.37 o 
   2   0  16       26.80       20.86      9.62 o 
   3   0  16        0.05       -4.78      7.37 o 
   4   0  16      321.51      365.63     26.73 o 
   5   0  16      116.19      108.72     17.63 o 
 -11   1  16        9.74        6.59      5.82 o 
 -10   1  16        5.28        6.48      4.74 o 
  -9   1  16       11.47       16.33      5.09 o 
  -8   1  16        0.03       -2.02      3.80 o 
  -7   1  16       80.12       88.38      9.69 o 
  -6   1  16      132.66       93.18     11.44 o 
  -5   1  16      215.77      235.42     18.61 o 
  -4   1  16        1.42        8.01      7.78 o 
  -3   1  16       17.46        9.51      8.01 o 
  -2   1  16        2.09       -0.75      6.51 o 
  -1   1  16       70.84       79.97     14.06 o 
   0   1  16       37.93       46.84     12.33 o 
   1   1  16       80.51      148.59     19.01 o 
   2   1  16       96.44      111.66     16.77 o 
   3   1  16        3.20        4.26      8.53 o 
   4   1  16       49.52       58.51      9.86 o 
 -11   2  16        2.47        3.27      3.91 o 
 -10   2  16        1.00       -0.03      3.96 o 
  -9   2  16       38.85       49.47     12.41 o 
  -8   2  16       17.86       13.30      4.50 o 
  -7   2  16       55.17       63.06      7.53 o 
  -6   2  16       22.73       22.10      5.61 o 
  -5   2  16       12.82        6.73      5.81 o 
  -4   2  16       68.03       63.47      9.02 o 
  -3   2  16        5.60        0.20      8.01 o 
  -2   2  16       11.37        5.47      5.75 o 
  -1   2  16        1.34       -3.58      5.21 o 
   0   2  16       41.41       35.90      7.54 o 
   1   2  16       14.31        9.83      5.56 o 
   2   2  16        6.65       10.54      8.58 o 
   3   2  16       72.82       76.17     15.56 o 
   4   2  16       82.00       78.24     15.61 o 
 -10   3  16       69.59       84.01      7.30 o 
  -9   3  16       31.02       36.34      6.35 o 
  -8   3  16      197.34      212.35      9.54 o 
  -7   3  16        2.63        6.94      4.86 o 
  -6   3  16       82.47       83.10      8.47 o 
  -5   3  16      180.57      193.97     16.85 o 
  -4   3  16       59.20       66.23      9.55 o 
  -3   3  16      102.91      121.92     12.08 o 
  -2   3  16        1.59        7.54      6.19 o 
  -1   3  16      327.75      379.45     18.64 o 
   0   3  16        2.32        5.42      5.74 o 
   1   3  16      103.67      106.52     11.61 o 
   2   3  16       91.18      106.87     11.29 o 
   3   3  16       83.67       92.34     11.12 o 
  -8   4  16       41.90       48.17      8.07 o 
  -7   4  16        4.63        5.82      5.21 o 
  -6   4  16        0.25       -0.14      4.65 o 
  -5   4  16       96.65       99.83      9.36 o 
  -4   4  16      148.23      153.36     13.15 o 
  -3   4  16       85.14      123.97     12.69 o 
  -2   4  16       55.85       52.23      9.02 o 
  -1   4  16      129.41      166.15     13.85 o 
   0   4  16        1.97        3.56      5.98 o 
   1   4  16       27.95       36.36     11.75 o 
  -5   5  16        0.09        0.34      4.92 o 
  -4   5  16       14.53       11.02      6.89 o 
  -3   5  16       38.28       44.04      9.19 o 
  -2   5  16       18.02       16.06      7.50 o 
  -1   5  16       60.69       35.78     11.98 o 
  -9   1  17       95.73      106.53     11.71 o 
  -8   1  17        1.38       10.31      8.76 o 
  -7   1  17       39.67       23.80      9.68 o 
  -6   1  17        0.24       -7.09      7.09 o 
  -5   1  17       24.28       23.45      9.62 o 
  -4   1  17       47.44       36.41     11.18 o 
  -3   1  17        0.25       -6.16      6.16 o 
  -2   1  17       83.94       90.11     14.86 o 
  -1   1  17        3.58       -1.96      7.84 o 
   0   1  17       24.48       39.93     11.98 o 
   1   1  17        4.52       11.93      9.45 o 
   2   1  17        0.13        1.04      8.41 o 
  -8   2  17        0.13       -0.49      4.67 o 
  -7   2  17       30.85       33.90      7.80 o 
  -6   2  17       58.95       91.84     14.58 o 
  -5   2  17       17.44       -1.44      7.37 o 
  -4   2  17       69.84       64.36     13.08 o 
  -3   2  17        6.25        8.76      8.41 o 
  -2   2  17       16.47       11.81      9.39 o 
  -1   2  17       21.91       12.27      9.10 o 
   0   2  17        0.69       -6.05      8.18 o 
   1   2  17       35.59       36.36     12.27 o 
  -7   3  17        0.42       -6.52      6.54 o 
  -6   3  17      110.67      141.49     13.22 o 
  -5   3  17        0.09       -7.27     10.28 o 
  -4   3  17       18.64       12.94      7.22 o 
  -3   3  17        5.44        3.76      6.53 o 
  -2   3  17        6.56        6.97      6.55 o 
  -1   3  17       56.24       53.93      9.40 o 
                                                 
